# Supplementary material for: The Mechanism of Histone Ubiquitylation by the ASB9-CUL5 Ubiquitin Ligase
Source: Mol Cell Proteomics. 2025 Nov 17;25(2):101471. doi: 10.1016/j.mcpro.2025.101471 (PMC12914668; doi:10.1016/j.mcpro.2025.101471)
Supplement: TableS1 [file mmc1.xlsx]

## Sheet: All histones
Protein Group	Accession	Top	Peptide	Extended Peptide	Unique	-10LgP	Mass	Length	ppm	m/z	z	RT	CV	Scan	Source File	Area Sample 11	#Feature	Start	End	PTM	AScore	Found By
14	H2A	TRUE	AGLQFPVGR	R.AGLQFPVGR.V	TRUE	112.68	943.524	9	0.4	472.769	2	44.7097	-60	18804	CL_09.raw	2050000	2	22	30			DB Search
14	H2A	TRUE	HLQLAVR	R.HLQLAVR.N	TRUE	92.6	835.503	7	2	418.76	2	27.5873	-60	8351	CL_09.raw	1450000	1	83	89			DB Search
14	H2A	TRUE	N(+0.98)DEELNK(+42.01)LLGR	R.N(+0.98)DEELNK(+42.01)LLGR.V	TRUE	18.87	1342.67	11	0.5	672.344	2	58.4094	-40	27037	CL_09.raw	35700	1	90	100	Deamidation (NQ);Acetylation (K)	N1:Deamidation (NQ):10.19;K7:Acetylation (K):1000.00	PEAKS PTM
14	H2A	TRUE	NDEELNK(+114.04)LLGR	R.NDEELNK(+114.04)LLGR.V	TRUE	18.56	1413.72	11	2.2	472.249	3	48.9367	-60	21158	CL_09.raw		0	90	100	Ubiquitin-K	K7:Ubiquitin-K:1000.00	PEAKS PTM
14	H2A	TRUE	NDEELNK(+42.01)LLGR	R.NDEELNK(+42.01)LLGR.V	TRUE	68.18	1341.69	11	0.5	671.852	2	54.9953	-40	24996	CL_09.raw	1010000	3	90	100	Acetylation (K)	K7:Acetylation (K):1000.00	PEAKS PTM
14	H2A	TRUE	VTIAQGGVLPNIQSVLLPK	R.VTIAQGGVLPNIQSVLLPK.K	TRUE	107.47	1946.16	19	0	649.726	3	79.2998	-60	38339	CL_09.raw	31000	1	101	119			DB Search
15	H2B	TRUE	K(+42.01)ESYAIYVYK	R.K(+42.01)ESYAIYVYK.V	TRUE	41.43	1304.67	10	-0.6	653.339	2	45.9584	-60	19316	CL_09.raw	30600	1	32	41	Acetylation (K)	K1:Acetylation (K):46.57	PEAKS PTM
15	H2B	TRUE	SIMNSFVNDVFER	M.SIMNSFVNDVFER.I	TRUE	98.9	1556.73	13	0.8	779.373	2	77.5014	-40	37573	CL_09.raw	46100	1	58	70			DB Search
15	H2B	TRUE	VNDVFER	F.VNDVFER.I	TRUE	105.31	877.429	7	0.3	439.722	2	27.0845	-60	7893	CL_09.raw	29700	1	64	70			DB Search
15	H2B	TRUE	LAHYNK(+42.01)R	R.LAHYNK(+42.01)R.S	TRUE	42.81	942.504	7	0.4	472.259	2	14.3967	-40	2384	CL_09.raw	53500	1	78	84	Acetylation (K)	K6:Acetylation (K):1000.00	PEAKS PTM
15	H2B	TRUE	EIQTAVR	R.EIQTAVR.L	TRUE	97.24	815.45	7	0.2	408.732	2	15.6851	-80	2761	CL_09.raw	305000	1	91	97			DB Search
15	H2B	TRUE	LLLPGELAK	R.LLLPGELAK.H	TRUE	47.89	952.596	9	1.1	477.306	2	49.5829	-60	21660	CL_09.raw	26400	1	98	106			DB Search
6	H3	TRUE	K(+42.01)STGGK(+42.01)APR	R.K(+42.01)STGGK(+42.01)APR.K	TRUE	35.62	984.535	9	0.3	493.275	2	11.698	-60	1600	CL_09.raw	757000	1	10	18	Acetylation (K);Acetylation (K)	K1:Acetylation (K):1000.00;K6:Acetylation (K):1000.00	PEAKS PTM
6	H3	TRUE	K(+114.04)QLATK(+114.04)AAR	R.K(+114.04)QLATK(+114.04)AAR.K	TRUE	35.38	1213.69	9	0.1	405.57	3	10.8448	-60	1353	CL_09.raw	131000	1	19	27	Ubiquitin-K;Ubiquitin-K	K1:Ubiquitin-K:1000.00;K6:Ubiquitin-K:1000.00	PEAKS PTM
6	H3	TRUE	K(+114.04)QLATK(+42.01)AAR	R.K(+114.04)QLATK(+42.01)AAR.K	TRUE	22.72	1141.66	9	0.1	571.836	2	14.6797	-60	2432	CL_09.raw	24500	1	19	27	Ubiquitin-K;Acetylation (K)	K1:Ubiquitin-K:39.44;K6:Acetylation (K):39.44	PEAKS PTM
6	H3	TRUE	K(+42.01)QLATK(+42.01)AAR	R.K(+42.01)QLATK(+42.01)AAR.K	TRUE	34.81	1069.62	9	1.1	535.82	2	20.9393	-60	4852	CL_09.raw	1850000	2	19	27	Acetylation (K);Acetylation (K)	K1:Acetylation (K):1000.00;K6:Acetylation (K):1000.00	PEAKS PTM
6	H3	TRUE	SAPATGGVK(+42.01)K(+42.01)PHR	K.SAPATGGVK(+42.01)K(+42.01)PHR.Y	TRUE	17.54	1388.75	13	-0.2	463.925	3	20.5046	-60	4495	CL_09.raw	21700	1	29	41	Acetylation (K);Acetylation (K)	K9:Acetylation (K):1000.00;K10:Acetylation (K):1000.00	PEAKS PTM
6	H3	TRUE	YRPGTVALR	R.YRPGTVALR.E	TRUE	86.83	1031.59	9	0.4	516.801	2	25.6015	-80	7430	CL_09.raw	1890000	2	42	50			DB Search
6	H3	TRUE	RYQK(+114.04)STELLIR	R.RYQK(+114.04)STELLIR.K	TRUE	57.63	1519.85	11	0	507.623	3	34.5014	-60	12264	CL_09.raw	111000	1	54	64	Ubiquitin-K	K4:Ubiquitin-K:1000.00	PEAKS PTM
6	H3	TRUE	RYQK(+42.01)STELLIR	R.RYQK(+42.01)STELLIR.K	TRUE	62.1	1447.81	11	1.2	483.613	3	42.6504	-40	17211	CL_09.raw	1530000	3	54	64	Acetylation (K)	K4:Acetylation (K):1000.00	PEAKS PTM
6	H3	TRUE	YQK(+114.04)STELLIR	R.YQK(+114.04)STELLIR.K	TRUE	36.77	1363.75	10	0.4	455.589	3	37.5763	-60	14054	CL_09.raw	201000	1	55	64	Ubiquitin-K	K3:Ubiquitin-K:1000.00	PEAKS PTM
6	H3	TRUE	YQK(+42.01)STELLIR	R.YQK(+42.01)STELLIR.K	TRUE	60.03	1291.71	10	2.4	646.866	2	46.4784	-60	19459	CL_09.raw	2270000	3	55	64	Acetylation (K)	K3:Acetylation (K):1000.00	PEAKS PTM
6	H3	TRUE	STELLIR	K.STELLIR.K	TRUE	110.21	830.486	7	0.1	416.25	2	35.5877	-60	12785	CL_09.raw	153000	1	58	64			DB Search
6	H3	TRUE	EIAQDFK(+114.04)TDLR	R.EIAQDFK(+114.04)TDLR.F	TRUE	53.34	1448.73	11	0.5	725.371	2	40.7384	-40	15837	CL_09.raw	1520000	3	74	84	Ubiquitin-K	K7:Ubiquitin-K:1000.00	PEAKS PTM
6	H3	TRUE	EIAQDFK(+42.01)TDLR	R.EIAQDFK(+42.01)TDLR.F	TRUE	57.3	1376.69	11	4.3	689.357	2	48.9447	-40	21112	CL_09.raw	5710000	4	74	84	Acetylation (K)	K7:Acetylation (K):1000.00	PEAKS PTM
6	H3	TRUE	RVTIM(+15.99)PK(+42.01)DIQLAR	K.RVTIM(+15.99)PK(+42.01)DIQLAR.R	TRUE	36.8	1597.9	13	0.3	533.64	3	46.9345	-60	19763	CL_09.raw	24000	1	117	129	Oxidation (M);Acetylation (K)	M5:Oxidation (M):1000.00;K7:Acetylation (K):1000.00	PEAKS PTM
6	H3	TRUE	VTIM(+15.99)PK(+114.04)DIQLAR	R.VTIM(+15.99)PK(+114.04)DIQLAR.R	TRUE	48.91	1513.83	12	0.7	505.617	3	42.4647	-40	16992	CL_09.raw	626000	3	118	129	Oxidation (M);Ubiquitin-K	M4:Oxidation (M):1000.00;K6:Ubiquitin-K:1000.00	PEAKS PTM
6	H3	TRUE	VTIM(+15.99)PK(+42.01)DIQLAR	R.VTIM(+15.99)PK(+42.01)DIQLAR.R	TRUE	57.94	1441.8	12	1.9	721.907	2	50.0713	-40	22178	CL_09.raw	5030000	5	118	129	Oxidation (M);Acetylation (K)	M4:Oxidation (M):1000.00;K6:Acetylation (K):1000.00	PEAKS PTM
6	H3	TRUE	VTIMPK(+114.04)DIQLAR	R.VTIMPK(+114.04)DIQLAR.R	TRUE	52.82	1497.83	12	0.6	500.285	3	49.2416	-60	21309	CL_09.raw	180000	1	118	129	Ubiquitin-K	K6:Ubiquitin-K:1000.00	PEAKS PTM
6	H3	TRUE	VTIMPK(+42.01)DIQLAR	R.VTIMPK(+42.01)DIQLAR.R	TRUE	59.09	1425.8	12	1.2	713.909	2	56.5507	-40	25990	CL_09.raw	1880000	2	118	129	Acetylation (K)	K6:Acetylation (K):1000.00	PEAKS PTM
7	H4	TRUE	K(+42.01)VLRDNIQGITK(+42.01)PAIR	R.K(+42.01)VLRDNIQGITK(+42.01)PAIR.R	TRUE	47.19	1905.12	16	0.5	636.046	3	49.0638	-60	21315	CL_09.raw	64800	1	21	36	Acetylation (K);Acetylation (K)	K1:Acetylation (K):1000.00;K12:Acetylation (K):1000.00	PEAKS PTM
7	H4	TRUE	LRDNIQGITK(+114.04)PAIR	V.LRDNIQGITK(+114.04)PAIR.R	TRUE	18.78	1707.97	14	-0.2	428.001	4	37.429	-60	14029	CL_09.raw	65100	1	23	36	Ubiquitin-K	K10:Ubiquitin-K:1000.00	PEAKS PTM
7	H4	TRUE	DNIQGITK(+114.04)PAIR	R.DNIQGITK(+114.04)PAIR.R	TRUE	56.55	1438.79	12	-0.3	480.604	3	35.3018	-60	12865	CL_09.raw	616000	3	25	36	Ubiquitin-K	K8:Ubiquitin-K:1000.00	PEAKS PTM
7	H4	TRUE	DNIQGITK(+114.04)PAIRRL	R.DNIQGITK(+114.04)PAIRRL.A	TRUE	34.53	1707.97	14	-2.1	570.331	3	37.4609	-60	14218	CL_09.raw	19400	1	25	38	Ubiquitin-K	K8:Ubiquitin-K:1000.00	PEAKS PTM
7	H4	TRUE	DNIQGITK(+42.01)PAIR	R.DNIQGITK(+42.01)PAIR.R	TRUE	65.68	1366.76	12	0.2	684.386	2	42.4321	-60	16982	CL_09.raw	2640000	3	25	36	Acetylation (K)	K8:Acetylation (K):1000.00	PEAKS PTM
7	H4	TRUE	DNIQGITK(+42.01)PAIRR	R.DNIQGITK(+42.01)PAIRR.L	TRUE	18.5	1522.86	13	0.2	508.627	3	38.9798	-60	14834	CL_09.raw	25600	1	25	37	Acetylation (K)	K8:Acetylation (K):1000.00	PEAKS PTM
7	H4	TRUE	DNIQGITKPAIR	R.DNIQGITKPAIR.R	TRUE	59.75	1324.75	12	-0.6	663.38	2	33.0639	-40	11220	CL_09.raw	9830	1	25	36			DB Search
7	H4	TRUE	GITK(+42.01)PAIR	Q.GITK(+42.01)PAIR.R	TRUE	16.95	896.544	8	1.7	449.28	2	42.3937	-60	17016	CL_09.raw	17800	1	29	36	Acetylation (K)	K4:Acetylation (K):1000.00	PEAKS PTM
7	H4	TRUE	ISGLIYEETR	R.ISGLIYEETR.G	TRUE	114.77	1179.61	10	0.5	590.814	2	40.6247	-40	15755	CL_09.raw	2300000	1	47	56			DB Search
7	H4	TRUE	GVLK(+42.01)VFLENVIR	R.GVLK(+42.01)VFLENVIR.D	TRUE	46.2	1427.85	12	1.8	714.934	2	89.6032	-40	43996	CL_09.raw	1300000	3	57	68	Acetylation (K)	K4:Acetylation (K):1000.00	PEAKS PTM
7	H4	TRUE	VFLENVIR	K.VFLENVIR.D	TRUE	113.2	988.571	8	0.2	495.293	2	54.1959	-40	24554	CL_09.raw	74300	1	61	68			DB Search
7	H4	TRUE	DAVTYTEHAK(+114.04)R	R.DAVTYTEHAK(+114.04)R.K	TRUE	56.55	1403.68	11	0.3	468.901	3	17.4116	-60	3398	CL_09.raw	89100	1	69	79	Ubiquitin-K	K10:Ubiquitin-K:1000.00	PEAKS PTM
7	H4	TRUE	DAVTYTEHAK(+42.01)R	R.DAVTYTEHAK(+42.01)R.K	TRUE	63.39	1331.65	11	1	444.89	3	23.2134	-60	5841	CL_09.raw	1340000	3	69	79	Acetylation (K)	K10:Acetylation (K):1000.00	PEAKS PTM
7	H4	TRUE	VTYTEHAK(+42.01)R	A.VTYTEHAK(+42.01)R.K	TRUE	35.78	1145.58	9	0.5	573.799	2	23.1806	-60	5795	CL_09.raw	60000	1	71	79	Acetylation (K)	K8:Acetylation (K):1000.00	PEAKS PTM
7	H4	TRUE	TYTEHAK(+42.01)R	V.TYTEHAK(+42.01)R.K	TRUE	51.38	1046.51	8	0.8	524.265	2	23.1806	-60	5784	CL_09.raw	75600	1	72	79	Acetylation (K)	K7:Acetylation (K):1000.00	PEAKS PTM
7	H4	TRUE	K(+42.01)TVTAMDVVYALK(+42.01)R	R.K(+42.01)TVTAMDVVYALK(+42.01)R.Q	TRUE	65.63	1677.91	14	1	560.312	3	78.234	-40	37900	CL_09.raw	676000	1	80	93	Acetylation (K);Acetylation (K)	K1:Acetylation (K):1000.00;K13:Acetylation (K):1000.00	PEAKS PTM

## Sheet: Ubiquitin
Table S1: Peptides from Histones (sheet 1), ubiquitin (sheet 2) and corresponding to ubiquitylated histones (Sheet 3) from the high molecular weight smear at 2 min reaction time
Ubiquitylated ubiquitin peptides are highlighted in green
Protein Group	Accession	Top	Peptide	Extended Peptide	Unique	-10LgP	Mass	Length	ppm	m/z	z	RT	CV	Scan	Source File	Area Sample 11	#Feature	Start	End	PTM	AScore	Found By	Spectrum	Data
2	Ubiquitin	TRUE	M(+15.99)QIFVK(+42.01)TLTGK	M(+15.99)QIFVK(+42.01)TLTGK.T	TRUE	51.55	1322.73	11	0.6	662.371	2	50.0056	-60	21970	CL_09.raw	41300	1	1	11	Oxidation (M);Acetylation (K)	M1:Oxidation (M):1000.00;K6:Acetylation (K):10.19	PEAKS PTM
2	Ubiquitin	TRUE	MQIFVK(+42.01)TLTGK	MQIFVK(+42.01)TLTGK.T	TRUE	52.91	1306.73	11	0.1	654.373	2	61.0641	-40	28779	CL_09.raw	53100	1	1	11	Acetylation (K)	K6:Acetylation (K):0.00	PEAKS PTM
2	Ubiquitin	TRUE	MQIFVKTLTGK(+42.01)	MQIFVKTLTGK(+42.01).T	TRUE	41.16	1306.73	11	0.1	654.373	2	61.0641	-40	28780	CL_09.raw	53100	1	1	11	Acetylation (K)	K11:Acetylation (K):0.00	PEAKS PTM
2	Ubiquitin	TRUE	TITLEVEPSDTIENVK	K.TITLEVEPSDTIENVK.A	TRUE	108.08	1786.92	16	-0.1	596.647	3	53.3641	-60	24111	CL_09.raw	25200	1	12	27			DB Search
2	Ubiquitin	TRUE	AK(+42.01)IQDK(+42.01)EGIPPDQQR	K.AK(+42.01)IQDK(+42.01)EGIPPDQQR.L	TRUE	72.07	1805.93	15	0	602.983	3	33.3039	-60	11407	CL_09.raw	866000	3	28	42	Acetylation (K);Acetylation (K)	K2:Acetylation (K):1000.00;K6:Acetylation (K):1000.00	PEAKS PTM
2	Ubiquitin	TRUE	AK(+42.01)IQDKEGIPPDQQR	K.AK(+42.01)IQDKEGIPPDQQR.L	TRUE	39.48	1763.92	15	0.9	588.98	3	23.6528	-60	5975	CL_09.raw	95800	2	28	42	Acetylation (K)	K2:Acetylation (K):0.00	PEAKS PTM
2	Ubiquitin	TRUE	IQDK(+42.01)EGIPPDQQR	K.IQDK(+42.01)EGIPPDQQR.L	TRUE	67.91	1564.78	13	0.9	783.4	2	24.3409	-40	6639	CL_09.raw	3430000	2	30	42	Acetylation (K)	K4:Acetylation (K):1000.00	PEAKS PTM
2	Ubiquitin	TRUE	IQDKEGIPPDQQR	K.IQDKEGIPPDQQR.L	TRUE	65.04	1522.77	13	0.2	508.599	3	17.2361	-80	3281	CL_09.raw	82700	1	30	42			DB Search
2	Ubiquitin	TRUE	DK(+42.01)EGIPPDQQR	Q.DK(+42.01)EGIPPDQQR.L	TRUE	44.75	1323.64	11	0.2	662.828	2	19.1012	-40	3998	CL_09.raw	119000	1	32	42	Acetylation (K)	K2:Acetylation (K):1000.00	PEAKS PTM
2	Ubiquitin	TRUE	EGIPPDQQR	K.EGIPPDQQR.L	TRUE	112.92	1038.51	9	0.7	520.262	2	13.5878	-40	2134	CL_09.raw	365000	2	34	42			DB Search
2	Ubiquitin	TRUE	PPDQQR	I.PPDQQR.L	TRUE	73.97	739.361	6	0.1	370.688	2	24.3643	-60	6507	CL_09.raw	53000	3	37	42			DB Search
2	Ubiquitin	TRUE	Q(+0.98)QRLIFAGKQLEDGR	D.Q(+0.98)QRLIFAGKQLEDGR.T	TRUE	51.39	1758.94	15	-1.2	440.741	4	43.2563	-60	18420	CL_09.raw	1080000	2	40	54	Deamidation (NQ)	Q1:Deamidation (NQ):0.00	PEAKS PTM
2	Ubiquitin	TRUE	QQ(+0.98)RLIFAGKQLEDGR	D.QQ(+0.98)RLIFAGKQLEDGR.T	TRUE	43.42	1758.94	15	-1.2	440.741	4	43.2563	-60	17713	CL_09.raw	118000	1	40	54	Deamidation (NQ)	Q2:Deamidation (NQ):7.21	PEAKS PTM
2	Ubiquitin	TRUE	QQRLIFAGK(+42.01)QLEDGR	D.QQRLIFAGK(+42.01)QLEDGR.T	TRUE	24.71	1799.96	15	0.6	450.999	4	43.3501	-60	17712	CL_09.raw	89000	1	40	54	Acetylation (K)	K9:Acetylation (K):1000.00	PEAKS PTM
2	Ubiquitin	TRUE	RLIFAGK(+114.04)QLEDGR	Q.RLIFAGK(+114.04)QLEDGR.T	TRUE	43.38	1615.88	13	-0.7	539.633	3	77.3126	-80	37501	CL_09.raw	636000	6	42	54	Ubiquitin-K	K7:Ubiquitin-K:1000.00	PEAKS PTM	Ub_s9_48_1_s.png	Ub_s9_48_1_d.png
2	Ubiquitin	TRUE	RLIFAGK(+42.01)QLEDGR	Q.RLIFAGK(+42.01)QLEDGR.T	TRUE	68.78	1543.85	13	0.1	515.623	3	48.8367	-60	21075	CL_09.raw	648000	2	42	54	Acetylation (K)	K7:Acetylation (K):1000.00	PEAKS PTM
2	Ubiquitin	TRUE	LIFAGK(+114.04)Q(+0.98)LEDGR	R.LIFAGK(+114.04)Q(+0.98)LEDGR.T	TRUE	60	1460.76	12	1.6	487.929	3	46.3385	-60	19410	CL_09.raw	157000	2	43	54	Ubiquitin-K;Deamidation (NQ)	K6:Ubiquitin-K:1000.00;Q7:Deamidation (NQ):1000.00	PEAKS PTM
2	Ubiquitin	TRUE	LIFAGK(+114.04)QL	R.LIFAGK(+114.04)QL.E	TRUE	18.86	1002.59	8	0.9	502.301	2	52.3695	-40	23570	CL_09.raw	555000	1	43	50	Ubiquitin-K	K6:Ubiquitin-K:1000.00	PEAKS PTM
2	Ubiquitin	TRUE	LIFAGK(+114.04)QLED	R.LIFAGK(+114.04)QLED.G	TRUE	24.67	1246.66	10	-0.5	624.335	2	48.2826	-40	20631	CL_09.raw	198000	1	43	52	Ubiquitin-K	K6:Ubiquitin-K:1000.00	PEAKS PTM
2	Ubiquitin	TRUE	LIFAGK(+114.04)QLEDGR	R.LIFAGK(+114.04)QLEDGR.T	TRUE	68	1459.78	12	1.3	730.897	2	42.6504	-40	17296	CL_09.raw	154000000	6	43	54	Ubiquitin-K	K6:Ubiquitin-K:1000.00	PEAKS PTM
2	Ubiquitin	TRUE	LIFAGK(+42.01)Q	R.LIFAGK(+42.01)Q.L	TRUE	21.82	817.47	7	0.2	409.742	2	41.4917	-60	16347	CL_09.raw	81900	1	43	49	Acetylation (K)	K6:Acetylation (K):1000.00	PEAKS PTM
2	Ubiquitin	TRUE	LIFAGK(+42.01)Q(+0.98)LEDGR	R.LIFAGK(+42.01)Q(+0.98)LEDGR.T	TRUE	61	1388.73	12	0.7	695.373	2	53.5647	-40	24222	CL_09.raw	1750000	4	43	54	Acetylation (K);Deamidation (NQ)	K6:Acetylation (K):1000.00;Q7:Deamidation (NQ):1000.00	PEAKS PTM
2	Ubiquitin	TRUE	LIFAGK(+42.01)QLED	R.LIFAGK(+42.01)QLED.G	TRUE	29.77	1174.62	10	2.8	588.321	2	56.4297	-40	25944	CL_09.raw	1410000	1	43	52	Acetylation (K)	K6:Acetylation (K):1000.00	PEAKS PTM
2	Ubiquitin	TRUE	LIFAGK(+42.01)QLEDG	R.LIFAGK(+42.01)QLEDG.R	TRUE	25.13	1231.64	11	0.8	616.83	2	55.5527	-40	25365	CL_09.raw	83900	1	43	53	Acetylation (K)	K6:Acetylation (K):1000.00	PEAKS PTM
2	Ubiquitin	TRUE	LIFAGK(+42.01)QLEDGR	R.LIFAGK(+42.01)QLEDGR.T	TRUE	69.88	1387.75	12	3.4	694.883	2	49.4504	-40	22423	CL_09.raw	1330000000	14	43	54	Acetylation (K)	K6:Acetylation (K):1000.00	PEAKS PTM
2	Ubiquitin	TRUE	LIFAGKQLEDGR	R.LIFAGKQLEDGR.T	TRUE	114.68	1345.74	12	0.5	449.586	3	42.1783	-60	16874	CL_09.raw	354000	4	43	54			DB Search
2	Ubiquitin	TRUE	IFAGK(+114.04)QLEDGR	L.IFAGK(+114.04)QLEDGR.T	TRUE	52.91	1346.69	11	-0.9	674.354	2	42.5852	-60	17122	CL_09.raw	352000	2	44	54	Ubiquitin-K	K5:Ubiquitin-K:1000.00	PEAKS PTM
2	Ubiquitin	TRUE	IFAGK(+42.01)QLEDGR	L.IFAGK(+42.01)QLEDGR.T	TRUE	48.9	1274.66	11	-0.5	638.338	2	49.3175	-60	21499	CL_09.raw	478000	5	44	54	Acetylation (K)	K5:Acetylation (K):1000.00	PEAKS PTM
2	Ubiquitin	TRUE	FAGK(+114.04)QLEDGR	I.FAGK(+114.04)QLEDGR.T	TRUE	53.2	1233.61	10	-0.4	617.812	2	42.5852	-60	17548	CL_09.raw	5160000	2	45	54	Ubiquitin-K	K4:Ubiquitin-K:1000.00	PEAKS PTM
2	Ubiquitin	TRUE	FAGK(+42.01)QLEDGR	I.FAGK(+42.01)QLEDGR.T	TRUE	60.01	1161.58	10	0.1	581.796	2	51.2252	-40	22796	CL_09.raw	7350000	5	45	54	Acetylation (K)	K4:Acetylation (K):1000.00	PEAKS PTM
2	Ubiquitin	TRUE	FAGKQLEDGR	I.FAGKQLEDGR.T	TRUE	110.93	1119.57	10	-0.3	560.791	2	42.145	-60	16835	CL_09.raw	21600	1	45	54			DB Search
2	Ubiquitin	TRUE	AGK(+114.04)QLEDGR	F.AGK(+114.04)QLEDGR.T	TRUE	32.77	1086.54	9	1.5	544.279	2	42.6937	-60	17317	CL_09.raw	487000	1	46	54	Ubiquitin-K	K3:Ubiquitin-K:1000.00	PEAKS PTM
2	Ubiquitin	TRUE	AGK(+42.01)QLEDGR	F.AGK(+42.01)QLEDGR.T	TRUE	36.44	1014.51	9	-0.1	508.262	2	49.648	-60	22189	CL_09.raw	1590000	2	46	54	Acetylation (K)	K3:Acetylation (K):1000.00	PEAKS PTM
2	Ubiquitin	TRUE	GK(+114.04)QLEDGR	A.GK(+114.04)QLEDGR.T	TRUE	28.62	1015.5	8	-0.2	508.759	2	42.5852	-60	17154	CL_09.raw	541000	1	47	54	Ubiquitin-K	K2:Ubiquitin-K:1000.00	PEAKS PTM	Ub_s9_48_2_s.png	Ub_s9_48_2_d.png
2	Ubiquitin	TRUE	GK(+42.01)QLEDGR	A.GK(+42.01)QLEDGR.T	TRUE	29.36	943.472	8	-0.4	472.743	2	49.5168	-60	21392	CL_09.raw	1920000	1	47	54	Acetylation (K)	K2:Acetylation (K):1000.00	PEAKS PTM
2	Ubiquitin	TRUE	K(+42.01)QLEDGR	G.K(+42.01)QLEDGR.T	TRUE	30.09	886.451	7	-0.3	444.233	2	49.7862	-60	21769	CL_09.raw	51600	1	48	54	Acetylation (K)	K1:Acetylation (K):1000.00	PEAKS PTM
2	Ubiquitin	TRUE	QLEDGR	K.QLEDGR.T	TRUE	109.54	716.345	6	-0.2	359.18	2	43.2883	-60	18370	CL_09.raw	407000	2	49	54			DB Search
2	Ubiquitin	TRUE	RTLSDYNIQK(+114.04)ESTLHLVLR	G.RTLSDYNIQK(+114.04)ESTLHLVLR.L	TRUE	66.78	2399.29	19	1.5	600.831	4	58.2544	-60	26987	CL_09.raw	22000	1	54	72	Ubiquitin-K	K10:Ubiquitin-K:1000.00	PEAKS PTM
2	Ubiquitin	TRUE	RTLSDYNIQK(+42.01)ESTLHLVLR	G.RTLSDYNIQK(+42.01)ESTLHLVLR.L	TRUE	70.7	2327.26	19	0.4	582.822	4	66.415	-60	31817	CL_09.raw	20200	1	54	72	Acetylation (K)	K10:Acetylation (K):1000.00	PEAKS PTM
2	Ubiquitin	TRUE	TLSDYNIQK	R.TLSDYNIQK.E	TRUE	114.37	1080.55	9	1.1	541.28	2	27.2221	-60	7964	CL_09.raw	4720000	1	55	63			DB Search
2	Ubiquitin	TRUE	TLSDYNIQK(+114.04)	R.TLSDYNIQK(+114.04).E	TRUE	39.47	1194.59	9	2	598.302	2	30.7345	-40	9859	CL_09.raw	163000	1	55	63	Ubiquitin-K	K9:Ubiquitin-K:1000.00	PEAKS PTM	Ub_s9_63_1_s.png	Ub_s9_63_1_d.png
2	Ubiquitin	TRUE	TLSDYNIQK(+114.04)ESTLH	R.TLSDYNIQK(+114.04)ESTLH.L	TRUE	46.81	1761.85	14	0.6	588.292	3	37.6724	-60	14184	CL_09.raw	50700	1	55	68	Ubiquitin-K	K9:Ubiquitin-K:1000.00	PEAKS PTM
2	Ubiquitin	TRUE	TLSDYNIQK(+114.04)ESTLHLVLR	R.TLSDYNIQK(+114.04)ESTLHLVLR.L	TRUE	85.57	2243.19	18	0.7	561.805	4	62.6534	-60	29594	CL_09.raw	97200000	4	55	72	Ubiquitin-K	K9:Ubiquitin-K:1000.00	PEAKS PTM	Ub_s9_63_2_s.png	Ub_s9_63_2_d.png
2	Ubiquitin	TRUE	TLSDYNIQK(+114.04)ESTLHLVLRLR	R.TLSDYNIQK(+114.04)ESTLHLVLRLR.G	TRUE	57.95	2512.38	20	0.1	629.101	4	62.0804	-60	29354	CL_09.raw	57100000	7	55	74	Ubiquitin-K	K9:Ubiquitin-K:1000.00	PEAKS PTM
2	Ubiquitin	TRUE	TLSDYNIQK(+42.01)	R.TLSDYNIQK(+42.01).E	TRUE	30.94	1122.56	9	0.6	562.285	2	38.0774	-40	14386	CL_09.raw	231000	1	55	63	Acetylation (K)	K9:Acetylation (K):1000.00	PEAKS PTM
2	Ubiquitin	TRUE	TLSDYNIQK(+42.01)ESTL	R.TLSDYNIQK(+42.01)ESTL.H	TRUE	21.48	1552.76	13	3.5	777.391	2	48.9429	-40	21143	CL_09.raw	36600	1	55	67	Acetylation (K)	K9:Acetylation (K):1000.00	PEAKS PTM
2	Ubiquitin	TRUE	TLSDYNIQK(+42.01)ESTLHLVLR	R.TLSDYNIQK(+42.01)ESTLHLVLR.L	TRUE	81.47	2171.16	18	0.9	724.727	3	62.6384	-60	29713	CL_09.raw	141000000	7	55	72	Acetylation (K)	K9:Acetylation (K):1000.00	PEAKS PTM
2	Ubiquitin	TRUE	TLSDYNIQKESTLHLVLR	R.TLSDYNIQKESTLHLVLR.L	TRUE	114.32	2129.15	18	-1.3	533.294	4	58.2368	-80	27023	CL_09.raw	256000	1	55	72			DB Search
2	Ubiquitin	TRUE	SDYNIQK(+114.04)ESTLHLVLR	L.SDYNIQK(+114.04)ESTLHLVLR.L	TRUE	74.33	2029.06	16	1.4	677.361	3	58.6142	-60	27289	CL_09.raw	1740000	3	57	72	Ubiquitin-K	K7:Ubiquitin-K:1000.00	PEAKS PTM
2	Ubiquitin	TRUE	SDYNIQK(+114.04)ESTLHLVLRLR	L.SDYNIQK(+114.04)ESTLHLVLRLR.G	TRUE	56.34	2298.24	18	1.8	767.09	3	58.5768	-60	27076	CL_09.raw	181000	1	57	74	Ubiquitin-K	K7:Ubiquitin-K:1000.00	PEAKS PTM
2	Ubiquitin	TRUE	SDYNIQK(+42.01)ESTLHLVLR	L.SDYNIQK(+42.01)ESTLHLVLR.L	TRUE	56.68	1957.03	16	-0.6	979.52	2	66.8346	-40	32074	CL_09.raw	521000	2	57	72	Acetylation (K)	K7:Acetylation (K):1000.00	PEAKS PTM
2	Ubiquitin	TRUE	NIQK(+42.01)ESTLHLVLR	Y.NIQK(+42.01)ESTLHLVLR.L	TRUE	37.63	1591.9	13	0.2	531.642	3	56.9603	-60	26109	CL_09.raw	119000	1	60	72	Acetylation (K)	K4:Acetylation (K):1000.00	PEAKS PTM
2	Ubiquitin	TRUE	IQK(+42.01)ESTLHLVLR	N.IQK(+42.01)ESTLHLVLR.L	TRUE	37.54	1477.86	12	0.5	493.628	3	53.9741	-80	24518	CL_09.raw	388000	1	61	72	Acetylation (K)	K3:Acetylation (K):1000.00	PEAKS PTM
2	Ubiquitin	TRUE	K(+42.01)ESTLHLVLR	Q.K(+42.01)ESTLHLVLR.L	TRUE	29.07	1236.72	10	0.5	413.247	3	47.3987	-40	20085	CL_09.raw	153000	1	63	72	Acetylation (K)	K1:Acetylation (K):1000.00	PEAKS PTM
2	Ubiquitin	TRUE	ESTLHLVLR	K.ESTLHLVLR.L	TRUE	114.72	1066.61	9	2.8	534.315	2	43.7834	-40	17846	CL_09.raw	1500000	2	64	72			DB Search
2	Ubiquitin	TRUE	STLHLVLR	E.STLHLVLR.L	TRUE	95.87	937.571	8	0.3	469.793	2	41.9732	-40	16660	CL_09.raw	69300	1	65	72			DB Search
2	Ubiquitin	TRUE	TLHLVLR	S.TLHLVLR.L	TRUE	112.74	850.539	7	2.9	426.278	2	41.3869	-60	16389	CL_09.raw	47100	1	66	72			DB Search

## Sheet: Ub on Histones
Protein Group	Accession	Top	Peptide	Extended Peptide	Unique	-10LgP	Mass	Length	ppm	m/z	z	RT	CV	Scan	Source File	Area Sample 11	#Feature	Start	End	PTM	AScore	Found By	spectrum	data
6	H3	TRUE	K(+114.04)QLATK(+114.04)AAR	R.K(+114.04)QLATK(+114.04)AAR.K	TRUE	35.38	1213.69	9	0.1	405.57	3	10.8448	-60	1353	CL_09.raw	131000	1	19	27	Ubiquitin-K;Ubiquitin-K	K1:Ubiquitin-K:1000.00;K6:Ubiquitin-K:1000.00	PEAKS PTM	H3_s9_18_23_s.png	H3_s9_18_23_d.png
6	H3	TRUE	K(+114.04)QLATK(+42.01)AAR	R.K(+114.04)QLATK(+42.01)AAR.K	TRUE	22.72	1141.66	9	0.1	571.836	2	14.6797	-60	2432	CL_09.raw	24500	1	19	27	Ubiquitin-K;Acetylation (K)	K1:Ubiquitin-K:39.44;K6:Acetylation (K):39.44	PEAKS PTM	H3_s9_18_s.png	H3_s9_18_d.png
6	H3	TRUE	RYQK(+114.04)STELLIR	R.RYQK(+114.04)STELLIR.K	TRUE	57.63	1519.85	11	0	507.623	3	34.5014	-60	12264	CL_09.raw	111000	1	54	64	Ubiquitin-K	K4:Ubiquitin-K:1000.00	PEAKS PTM	H3_s9_56p1_s.png	H3_s9_56p1_d.png
6	H3	TRUE	YQK(+114.04)STELLIR	R.YQK(+114.04)STELLIR.K	TRUE	36.77	1363.75	10	0.4	455.589	3	37.5763	-60	14054	CL_09.raw	201000	1	55	64	Ubiquitin-K	K3:Ubiquitin-K:1000.00	PEAKS PTM	H3_s9_56p2_s.png	H3_s9_56p2_d.png
6	H3	TRUE	EIAQDFK(+114.04)TDLR	R.EIAQDFK(+114.04)TDLR.F	TRUE	53.34	1448.73	11	0.5	725.371	2	40.7384	-40	15837	CL_09.raw	1520000	3	74	84	Ubiquitin-K	K7:Ubiquitin-K:1000.00	PEAKS PTM	H3_s9_79_s.png	H3_s9_79_d.png
6	H3	TRUE	VTIM(+15.99)PK(+114.04)DIQLAR	R.VTIM(+15.99)PK(+114.04)DIQLAR.R	TRUE	48.91	1513.83	12	0.7	505.617	3	42.4647	-40	16992	CL_09.raw	626000	3	118	129	Oxidation (M);Ubiquitin-K	M4:Oxidation (M):1000.00;K6:Ubiquitin-K:1000.00	PEAKS PTM	H3_s9_122mox_s.png	H3_s9_122mox_d.png
6	H3	TRUE	VTIMPK(+114.04)DIQLAR	R.VTIMPK(+114.04)DIQLAR.R	TRUE	52.82	1497.83	12	0.6	500.285	3	49.2416	-60	21309	CL_09.raw	180000	1	118	129	Ubiquitin-K	K6:Ubiquitin-K:1000.00	PEAKS PTM	H3_s9_122_s.png	H3_s9_122_d.png
7	H4	TRUE	LRDNIQGITK(+114.04)PAIR	V.LRDNIQGITK(+114.04)PAIR.R	TRUE	18.78	1707.97	14	-0.2	428.001	4	37.429	-60	14029	CL_09.raw	65100	1	23	36	Ubiquitin-K	K10:Ubiquitin-K:1000.00	PEAKS PTM	H4_s9_31_s.png	H4_s9_31_d.png
7	H4	TRUE	DNIQGITK(+114.04)PAIR	R.DNIQGITK(+114.04)PAIR.R	TRUE	56.55	1438.79	12	-0.3	480.604	3	35.3018	-60	12865	CL_09.raw	616000	3	25	36	Ubiquitin-K	K8:Ubiquitin-K:1000.00	PEAKS PTM
7	H4	TRUE	DNIQGITK(+114.04)PAIRRL	R.DNIQGITK(+114.04)PAIRRL.A	TRUE	34.53	1707.97	14	-2.1	570.331	3	37.4609	-60	14218	CL_09.raw	19400	1	25	38	Ubiquitin-K	K8:Ubiquitin-K:1000.00	PEAKS PTM
7	H4	TRUE	DAVTYTEHAK(+114.04)R	R.DAVTYTEHAK(+114.04)R.K	TRUE	56.55	1403.68	11	0.3	468.901	3	17.4116	-60	3398	CL_09.raw	89100	1	69	79	Ubiquitin-K	K10:Ubiquitin-K:1000.00	PEAKS PTM	H4_s9_77_s.png	H4_s9_77_d.png
