# Supplementary material for: The Mechanism of Histone Ubiquitylation by the ASB9-CUL5 Ubiquitin Ligase
Source: Mol Cell Proteomics. 2025 Nov 17;25(2):101471. doi: 10.1016/j.mcpro.2025.101471 (PMC12914668; doi:10.1016/j.mcpro.2025.101471)
Supplement: TableS2 [file mmc2.xlsx]

## Sheet: Ubiquitin
		Table S2: Peptides from Histones (sheet 1), ubiquitin (sheet 2) and corresponding to ubiquitylated histones (Sheet 3) from the high molecular weight smear at 5 min reaction time
		Ubiquitylated ubiquitin peptides are highlighted in green
Protein Group	Accession	Top	Peptide	Extended Peptide	Unique	-10LgP	Mass	Length	ppm	m/z	z	RT	CV	Scan	Source File	Area Sample 2	#Feature	Start	End	PTM	AScore	Found By
2	Ubiquitin	TRUE	M(+15.99)QIFVK(+42.01)TLTGK	M(+15.99)QIFVK(+42.01)TLTGK.T	TRUE	64.65	1322.73	11	0.1	662.371	2	48.7565	-60	22557	CL_010.raw	144000	2	1	11	Oxidation (M);Acetylation (K)	M1:Oxidation (M):1000.00;K6:Acetylation (K):38.32	PEAKS PTM
2	Ubiquitin	TRUE	MQIFVK(+42.01)TLTGK	MQIFVK(+42.01)TLTGK.T	TRUE	64.11	1306.73	11	0.5	654.374	2	60.7304	-40	30668	CL_010.raw	118000	1	1	11	Acetylation (K)	K6:Acetylation (K):10.19	PEAKS PTM
2	Ubiquitin	TRUE	TITLEVEPSDTIENVK	K.TITLEVEPSDTIENVK.A	TRUE	106.17	1786.92	16	-0.1	596.647	3	53.2227	-60	25639	CL_010.raw	48900	2	12	27			DB Search
2	Ubiquitin	TRUE	TITLEVEPSDTIENVK(+42.01)AK(+42.01)IQDK	K.TITLEVEPSDTIENVK(+42.01)AK(+42.01)IQDK.E	TRUE	59.55	2554.34	22	3.7	852.456	3	76.9686	-40	41263	CL_010.raw	157000	1	12	33	Acetylation (K);Acetylation (K)	K16:Acetylation (K):36.87;K18:Acetylation (K):14.19	PEAKS PTM
2	Ubiquitin	TRUE	AK(+42.01)IQDK(+42.01)EGIPPDQQR	K.AK(+42.01)IQDK(+42.01)EGIPPDQQR.L	TRUE	76.02	1805.93	15	1	602.984	3	35.2328	-60	13723	CL_010.raw	1950000	2	28	42	Acetylation (K);Acetylation (K)	K2:Acetylation (K):1000.00;K6:Acetylation (K):1000.00	PEAKS PTM
2	Ubiquitin	TRUE	AK(+42.01)IQDKEGIPPDQQR	K.AK(+42.01)IQDKEGIPPDQQR.L	TRUE	53.16	1763.92	15	-0.7	588.979	3	23.5948	-60	6554	CL_010.raw	218000	2	28	42	Acetylation (K)	K2:Acetylation (K):19.86	PEAKS PTM
2	Ubiquitin	TRUE	IQDK(+42.01)EGIPPDQQR	K.IQDK(+42.01)EGIPPDQQR.L	TRUE	81.96	1564.78	13	0.6	783.4	2	24.3185	-40	7154	CL_010.raw	8740000	3	30	42	Acetylation (K)	K4:Acetylation (K):1000.00	PEAKS PTM
2	Ubiquitin	TRUE	IQDKEGIPPDQQR	K.IQDKEGIPPDQQR.L	TRUE	27.01	1522.77	13	0.4	508.599	3	17.461	-80	3504	CL_010.raw	43000	1	30	42			DB Search
2	Ubiquitin	TRUE	DK(+42.01)EGIPPDQQR	Q.DK(+42.01)EGIPPDQQR.L	TRUE	30.38	1323.64	11	1.3	662.829	2	19.011	-40	4139	CL_010.raw	37300	1	32	42	Acetylation (K)	K2:Acetylation (K):1000.00	PEAKS PTM
2	Ubiquitin	TRUE	K(+42.01)EGIPPDQQR	D.K(+42.01)EGIPPDQQR.L	TRUE	56.39	1208.61	10	-0.8	605.314	2	17.8681	-40	3577	CL_010.raw	140000	3	33	42	Acetylation (K)	K1:Acetylation (K):1000.00	PEAKS PTM
2	Ubiquitin	TRUE	EGIPPDQQR	K.EGIPPDQQR.L	TRUE	101.8	1038.51	9	0.9	520.262	2	13.815	-40	2071	CL_010.raw	877000	7	34	42			DB Search
2	Ubiquitin	TRUE	PPDQQR	I.PPDQQR.L	TRUE	92.05	739.361	6	-0.1	370.688	2	24.3567	-60	8408	CL_010.raw	237000	3	37	42			DB Search
2	Ubiquitin	TRUE	Q(+0.98)QRLIFAGKQLEDGR	D.Q(+0.98)QRLIFAGKQLEDGR.T	TRUE	32.27	1758.94	15	1.1	440.742	4	42.8517	-60	18823	CL_010.raw	854000	2	40	54	Deamidation (NQ)	Q1:Deamidation (NQ):0.00	PEAKS PTM
2	Ubiquitin	TRUE	QRLIFAGK(+114.04)QLEDGR	Q.QRLIFAGK(+114.04)QLEDGR.T	TRUE	44.06	1743.94	14	4.7	436.994	4	43.1708	-60	18947	CL_010.raw	479000	1	41	54	Ubiquitin-K	K8:Ubiquitin-K:1000.00	PEAKS PTM	Ub_s10_48_s.png	Ub_s10_48_d.png
2	Ubiquitin	TRUE	RLIFAGK(+114.04)QLEDGR	Q.RLIFAGK(+114.04)QLEDGR.T	TRUE	55.95	1615.88	13	8.4	539.638	3	61.6372	-60	31233	CL_010.raw	973000	8	42	54	Ubiquitin-K	K7:Ubiquitin-K:1000.00	PEAKS PTM
2	Ubiquitin	TRUE	RLIFAGK(+42.01)QLEDGR	Q.RLIFAGK(+42.01)QLEDGR.T	TRUE	69.32	1543.85	13	0.1	515.623	3	47.8172	-60	22038	CL_010.raw	1650000	4	42	54	Acetylation (K)	K7:Acetylation (K):1000.00	PEAKS PTM
2	Ubiquitin	TRUE	LIFAGK(+114.04)Q(+0.98)LEDGR	R.LIFAGK(+114.04)Q(+0.98)LEDGR.T	TRUE	63	1460.76	12	3.1	487.93	3	45.7584	-60	20664	CL_010.raw	504000	2	43	54	Ubiquitin-K;Deamidation (NQ)	K6:Ubiquitin-K:1000.00;Q7:Deamidation (NQ):1000.00	PEAKS PTM
2	Ubiquitin	TRUE	LIFAGK(+114.04)QL	R.LIFAGK(+114.04)QL.E	TRUE	31.96	1002.59	8	0	502.3	2	50.4652	-40	23764	CL_010.raw	1120000	1	43	50	Ubiquitin-K	K6:Ubiquitin-K:1000.00	PEAKS PTM
2	Ubiquitin	TRUE	LIFAGK(+114.04)QLED	R.LIFAGK(+114.04)QLED.G	TRUE	33.72	1246.66	10	-1	624.335	2	47.5838	-40	21740	CL_010.raw	539000	1	43	52	Ubiquitin-K	K6:Ubiquitin-K:1000.00	PEAKS PTM
2	Ubiquitin	TRUE	LIFAGK(+114.04)QLEDGR	R.LIFAGK(+114.04)QLEDGR.T	TRUE	76.29	1459.78	12	3.2	730.899	2	41.7249	-40	17937	CL_010.raw	476000000	9	43	54	Ubiquitin-K	K6:Ubiquitin-K:1000.00	PEAKS PTM
2	Ubiquitin	TRUE	LIFAGK(+42.01)Q	R.LIFAGK(+42.01)Q.L	TRUE	27.01	817.47	7	2.6	409.743	2	41.3849	-60	17697	CL_010.raw	112000	1	43	49	Acetylation (K)	K6:Acetylation (K):1000.00	PEAKS PTM
2	Ubiquitin	TRUE	LIFAGK(+42.01)Q(+0.98)LEDGR	R.LIFAGK(+42.01)Q(+0.98)LEDGR.T	TRUE	64.87	1388.73	12	5.5	463.92	3	53.3256	-60	25782	CL_010.raw	3940000	3	43	54	Acetylation (K);Deamidation (NQ)	K6:Acetylation (K):1000.00;Q7:Deamidation (NQ):1000.00	PEAKS PTM
2	Ubiquitin	TRUE	LIFAGK(+42.01)QL	R.LIFAGK(+42.01)QL.E	TRUE	24.9	930.554	8	1.4	466.285	2	61.8119	-40	31292	CL_010.raw	3380000	1	43	50	Acetylation (K)	K6:Acetylation (K):1000.00	PEAKS PTM
2	Ubiquitin	TRUE	LIFAGK(+42.01)QLE	R.LIFAGK(+42.01)QLE.D	TRUE	20.03	1059.6	9	1	530.806	2	57.8706	-40	28849	CL_010.raw	94100	1	43	51	Acetylation (K)	K6:Acetylation (K):1000.00	PEAKS PTM
2	Ubiquitin	TRUE	LIFAGK(+42.01)QLED	R.LIFAGK(+42.01)QLED.G	TRUE	41.7	1174.62	10	3.7	588.321	2	56.3156	-40	27736	CL_010.raw	2460000	1	43	52	Acetylation (K)	K6:Acetylation (K):1000.00	PEAKS PTM
2	Ubiquitin	TRUE	LIFAGK(+42.01)QLEDG	R.LIFAGK(+42.01)QLEDG.R	TRUE	35.99	1231.64	11	1.4	616.831	2	55.4919	-40	27109	CL_010.raw	177000	1	43	53	Acetylation (K)	K6:Acetylation (K):1000.00	PEAKS PTM
2	Ubiquitin	TRUE	LIFAGK(+42.01)QLEDGR	R.LIFAGK(+42.01)QLEDGR.T	TRUE	79.25	1387.75	12	0.5	694.881	2	48.4206	-40	24374	CL_010.raw	2930000000	14	43	54	Acetylation (K)	K6:Acetylation (K):1000.00	PEAKS PTM
2	Ubiquitin	TRUE	LIFAGK(+42.01)QLEDGRT	R.LIFAGK(+42.01)QLEDGRT.L	TRUE	16.46	1488.79	13	2.6	745.406	2	51.8917	-40	24877	CL_010.raw	12400	1	43	55	Acetylation (K)	K6:Acetylation (K):1000.00	PEAKS PTM
2	Ubiquitin	TRUE	LIFAGKQ(+0.98)LEDGR	R.LIFAGKQ(+0.98)LEDGR.T	TRUE	48.19	1346.72	12	-5.9	674.363	2	48.9227	-40	22753	CL_010.raw		0	43	54	Deamidation (NQ)	Q7:Deamidation (NQ):1000.00	PEAKS PTM
2	Ubiquitin	TRUE	LIFAGKQLEDGR	R.LIFAGKQLEDGR.T	TRUE	108.83	1345.74	12	0.5	449.586	3	41.4644	-60	17642	CL_010.raw	725000	4	43	54			DB Search
2	Ubiquitin	TRUE	IFAGK(+114.04)QLEDGR	L.IFAGK(+114.04)QLEDGR.T	TRUE	61.1	1346.69	11	1.4	674.355	2	41.8044	-60	18068	CL_010.raw	982000	2	44	54	Ubiquitin-K	K5:Ubiquitin-K:1000.00	PEAKS PTM
2	Ubiquitin	TRUE	IFAGK(+42.01)QLEDGR	L.IFAGK(+42.01)QLEDGR.T	TRUE	53.92	1274.66	11	0.2	638.338	2	48.9494	-60	22404	CL_010.raw	849000	6	44	54	Acetylation (K)	K5:Acetylation (K):1000.00	PEAKS PTM
2	Ubiquitin	TRUE	FAGK(+114.04)QLEDGR	I.FAGK(+114.04)QLEDGR.T	TRUE	58.22	1233.61	10	-0.6	617.812	2	41.6923	-60	18566	CL_010.raw	16000000	3	45	54	Ubiquitin-K	K4:Ubiquitin-K:1000.00	PEAKS PTM
2	Ubiquitin	TRUE	FAGK(+42.01)QLEDGR	I.FAGK(+42.01)QLEDGR.T	TRUE	66.41	1161.58	10	0.6	581.797	2	48.1932	-60	24286	CL_010.raw	15900000	7	45	54	Acetylation (K)	K4:Acetylation (K):1000.00	PEAKS PTM
2	Ubiquitin	TRUE	AGK(+114.04)QLEDGR	F.AGK(+114.04)QLEDGR.T	TRUE	46.19	1086.54	9	-1.4	544.277	2	41.6923	-60	18038	CL_010.raw	1330000	1	46	54	Ubiquitin-K	K3:Ubiquitin-K:1000.00	PEAKS PTM
2	Ubiquitin	TRUE	AGK(+42.01)QLEDGR	F.AGK(+42.01)QLEDGR.T	TRUE	45.19	1014.51	9	-0.4	508.262	2	48.5528	-60	22735	CL_010.raw	3270000	3	46	54	Acetylation (K)	K3:Acetylation (K):1000.00	PEAKS PTM
2	Ubiquitin	TRUE	GK(+114.04)QLEDGR	A.GK(+114.04)QLEDGR.T	TRUE	35.2	1015.5	8	-0.5	508.759	2	41.7683	-60	17898	CL_010.raw	1430000	1	47	54	Ubiquitin-K	K2:Ubiquitin-K:1000.00	PEAKS PTM
2	Ubiquitin	TRUE	GK(+42.01)QLEDGR	A.GK(+42.01)QLEDGR.T	TRUE	35.45	943.472	8	0	472.743	2	48.1932	-60	22311	CL_010.raw	4000000	3	47	54	Acetylation (K)	K2:Acetylation (K):1000.00	PEAKS PTM
2	Ubiquitin	TRUE	K(+42.01)QLEDGR	G.K(+42.01)QLEDGR.T	TRUE	17.84	886.451	7	0.2	444.233	2	14.118	-80	2154	CL_010.raw	219000	2	48	54	Acetylation (K)	K1:Acetylation (K):1000.00	PEAKS PTM
2	Ubiquitin	TRUE	QLEDGR	K.QLEDGR.T	TRUE	96.43	716.345	6	0.3	359.18	2	43.4336	-60	19113	CL_010.raw	595000	1	49	54			DB Search
2	Ubiquitin	TRUE	RTLSDYN(+0.98)IQKESTLHLVLR	G.RTLSDYN(+0.98)IQKESTLHLVLR.L	TRUE	42.6	2286.23	19	-5.5	572.562	4	62.4642	-60	31704	CL_010.raw		0	54	72	Deamidation (NQ)	N7:Deamidation (NQ):0.00	PEAKS PTM
2	Ubiquitin	TRUE	RTLSDYNIQK(+114.04)ESTLHLVLR	G.RTLSDYNIQK(+114.04)ESTLHLVLR.L	TRUE	72.8	2399.29	19	1.9	600.831	4	57.1138	-60	28133	CL_010.raw	40500	1	54	72	Ubiquitin-K	K10:Ubiquitin-K:1000.00	PEAKS PTM	Ub_s10_63_s.png	Ub_s10_63_d.png
2	Ubiquitin	TRUE	RTLSDYNIQK(+42.01)ESTLHLVLR	G.RTLSDYNIQK(+42.01)ESTLHLVLR.L	TRUE	86.82	2327.26	19	-1.5	582.821	4	65.3496	-60	33622	CL_010.raw	49300	1	54	72	Acetylation (K)	K10:Acetylation (K):1000.00	PEAKS PTM
2	Ubiquitin	TRUE	TLSDYN(+0.98)IQK	R.TLSDYN(+0.98)IQK.E	TRUE	29.48	1081.53	9	1.1	541.772	2	28.3988	-60	9463	CL_010.raw	33700	2	55	63	Deamidation (NQ)	N6:Deamidation (NQ):0.00	PEAKS PTM
2	Ubiquitin	TRUE	TLSDYNIQ	R.TLSDYNIQ.K	TRUE	47.69	952.45	8	0.3	477.232	2	32.1017	-60	11661	CL_010.raw	18100	1	55	62			DB Search
2	Ubiquitin	TRUE	TLSDYNIQ(+0.98)K(+114.04)ESTLHLVLR	R.TLSDYNIQ(+0.98)K(+114.04)ESTLHLVLR.L	TRUE	82.52	2244.18	18	0.4	562.051	4	62.7214	-60	31894	CL_010.raw	207000	2	55	72	Deamidation (NQ);Ubiquitin-K	Q8:Deamidation (NQ):22.85;K9:Ubiquitin-K:1000.00	PEAKS PTM
2	Ubiquitin	TRUE	TLSDYNIQK	R.TLSDYNIQK.E	TRUE	108.45	1080.55	9	2.3	541.281	2	27.1391	-60	8906	CL_010.raw	7710000	1	55	63			DB Search
2	Ubiquitin	TRUE	TLSDYNIQK(+114.04)	R.TLSDYNIQK(+114.04).E	TRUE	49.37	1194.59	9	0.3	598.302	2	30.6516	-40	10772	CL_010.raw	354000	1	55	63	Ubiquitin-K	K9:Ubiquitin-K:1000.00	PEAKS PTM
2	Ubiquitin	TRUE	TLSDYNIQK(+114.04)ESTLH	R.TLSDYNIQK(+114.04)ESTLH.L	TRUE	54.21	1761.85	14	0.3	588.292	3	37.4386	-60	15171	CL_010.raw	184000	1	55	68	Ubiquitin-K	K9:Ubiquitin-K:1000.00	PEAKS PTM
2	Ubiquitin	TRUE	TLSDYNIQK(+114.04)ESTLHL	R.TLSDYNIQK(+114.04)ESTLHL.V	TRUE	55.29	1874.94	15	0.6	625.987	3	54.6474	-60	26573	CL_010.raw	86500	1	55	69	Ubiquitin-K	K9:Ubiquitin-K:1000.00	PEAKS PTM
2	Ubiquitin	TRUE	TLSDYNIQK(+114.04)ESTLHLVLR	R.TLSDYNIQK(+114.04)ESTLHLVLR.L	TRUE	84.24	2243.19	18	1.3	748.739	3	58.2288	-40	28820	CL_010.raw	225000000	11	55	72	Ubiquitin-K	K9:Ubiquitin-K:1000.00	PEAKS PTM
2	Ubiquitin	TRUE	TLSDYNIQK(+114.04)ESTLHLVLRLR	R.TLSDYNIQK(+114.04)ESTLHLVLRLR.G	TRUE	58.75	2512.38	20	-0.8	629.101	4	62.6472	-60	31744	CL_010.raw	80500000	6	55	74	Ubiquitin-K	K9:Ubiquitin-K:1000.00	PEAKS PTM
2	Ubiquitin	TRUE	TLSDYNIQK(+42.01)	R.TLSDYNIQK(+42.01).E	TRUE	50.46	1122.56	9	0.1	562.285	2	37.9993	-60	15497	CL_010.raw	562000	1	55	63	Acetylation (K)	K9:Acetylation (K):1000.00	PEAKS PTM
2	Ubiquitin	TRUE	TLSDYNIQK(+42.01)E	R.TLSDYNIQK(+42.01)E.S	TRUE	20.36	1251.6	10	0.5	626.807	2	36.7697	-40	14758	CL_010.raw	68400	1	55	64	Acetylation (K)	K9:Acetylation (K):1000.00	PEAKS PTM
2	Ubiquitin	TRUE	TLSDYNIQK(+42.01)ESTLH	R.TLSDYNIQK(+42.01)ESTLH.L	TRUE	63.79	1689.82	14	0	845.918	2	41.9788	-40	18101	CL_010.raw	693000	2	55	68	Acetylation (K)	K9:Acetylation (K):1000.00	PEAKS PTM
2	Ubiquitin	TRUE	TLSDYNIQK(+42.01)ESTLHLVLR	R.TLSDYNIQK(+42.01)ESTLHLVLR.L	TRUE	87.58	2171.16	18	0.9	543.797	4	65.7984	-80	34061	CL_010.raw	460000000	13	55	72	Acetylation (K)	K9:Acetylation (K):1000.00	PEAKS PTM
2	Ubiquitin	TRUE	TLSDYNIQK(+42.01)ESTLHLVLRLR	R.TLSDYNIQK(+42.01)ESTLHLVLRLR.G	TRUE	55.97	2440.34	20	0.3	611.093	4	79.353	-60	42584	CL_010.raw	163000	1	55	74	Acetylation (K)	K9:Acetylation (K):1000.00	PEAKS PTM
2	Ubiquitin	TRUE	TLSDYNIQKESTLHLVLR	R.TLSDYNIQKESTLHLVLR.L	TRUE	108.83	2129.15	18	0.8	710.724	3	57.3078	-40	28320	CL_010.raw	426000	2	55	72			DB Search
2	Ubiquitin	TRUE	LSDYNIQK(+42.01)ESTLHLVLR	T.LSDYNIQK(+42.01)ESTLHLVLR.L	TRUE	45.11	2070.11	17	2.1	691.046	3	65.3836	-40	33673	CL_010.raw	37500	1	56	72	Acetylation (K)	K8:Acetylation (K):1000.00	PEAKS PTM
2	Ubiquitin	TRUE	SDYNIQK(+114.04)ESTLHLVLR	L.SDYNIQK(+114.04)ESTLHLVLR.L	TRUE	84.04	2029.06	16	0.3	677.361	3	58.2386	-60	29058	CL_010.raw	3700000	3	57	72	Ubiquitin-K	K7:Ubiquitin-K:1000.00	PEAKS PTM
2	Ubiquitin	TRUE	SDYNIQK(+114.04)ESTLHLVLRLR	L.SDYNIQK(+114.04)ESTLHLVLRLR.G	TRUE	55.22	2298.24	18	0.3	767.089	3	57.3134	-60	28272	CL_010.raw	268000	1	57	74	Ubiquitin-K	K7:Ubiquitin-K:1000.00	PEAKS PTM
2	Ubiquitin	TRUE	SDYNIQK(+42.01)ESTLHLVLR	L.SDYNIQK(+42.01)ESTLHLVLR.L	TRUE	80.26	1957.03	16	-0.6	979.52	2	65.8939	-40	33789	CL_010.raw	1540000	2	57	72	Acetylation (K)	K7:Acetylation (K):1000.00	PEAKS PTM
2	Ubiquitin	TRUE	DYNIQK(+114.04)ESTLHLVLR	S.DYNIQK(+114.04)ESTLHLVLR.L	TRUE	49.84	1942.03	15	-3.1	648.348	3	56.3911	-60	27677	CL_010.raw	6470	1	58	72	Ubiquitin-K	K6:Ubiquitin-K:1000.00	PEAKS PTM
2	Ubiquitin	TRUE	YNIQK(+42.01)ESTLHLVLR	D.YNIQK(+42.01)ESTLHLVLR.L	TRUE	39.68	1754.97	14	-0.1	585.997	3	60.1095	-40	30269	CL_010.raw	120000	1	59	72	Acetylation (K)	K5:Acetylation (K):1000.00	PEAKS PTM
2	Ubiquitin	TRUE	NIQK(+114.04)ESTLHLVLR	Y.NIQK(+114.04)ESTLHLVLR.L	TRUE	40.39	1663.94	13	0.5	555.653	3	47.5893	-60	21791	CL_010.raw	42300	1	60	72	Ubiquitin-K	K4:Ubiquitin-K:1000.00	PEAKS PTM
2	Ubiquitin	TRUE	NIQK(+42.01)ESTLHLVLR	Y.NIQK(+42.01)ESTLHLVLR.L	TRUE	58.44	1591.9	13	0.5	531.642	3	56.2383	-60	27695	CL_010.raw	253000	1	60	72	Acetylation (K)	K4:Acetylation (K):1000.00	PEAKS PTM
2	Ubiquitin	TRUE	IQK(+42.01)ESTLHLVLR	N.IQK(+42.01)ESTLHLVLR.L	TRUE	47.16	1477.86	12	0.4	493.628	3	49.7907	-80	23424	CL_010.raw	795000	2	61	72	Acetylation (K)	K3:Acetylation (K):1000.00	PEAKS PTM
2	Ubiquitin	TRUE	K(+42.01)ESTLHLVLR	Q.K(+42.01)ESTLHLVLR.L	TRUE	29.65	1236.72	10	0	413.247	3	46.7312	-40	21195	CL_010.raw	70100	1	63	72	Acetylation (K)	K1:Acetylation (K):1000.00	PEAKS PTM
2	Ubiquitin	TRUE	ESTLHLVLR	K.ESTLHLVLR.L	TRUE	108.45	1066.61	9	-0.1	534.314	2	42.7706	-40	18752	CL_010.raw	2420000	2	64	72			DB Search
2	Ubiquitin	TRUE	STLHLVLR	E.STLHLVLR.L	TRUE	99.86	937.571	8	2.2	469.794	2	41.4568	-40	17682	CL_010.raw	102000	1	65	72			DB Search
2	Ubiquitin	TRUE	TLHLVLR	S.TLHLVLR.L	TRUE	91.49	850.539	7	0.9	426.277	2	40.7544	-60	17224	CL_010.raw	141000	1	66	72			DB Search

## Sheet: All Histones
Protein Group	Accession	Top	Peptide	Extended Peptide	Unique	-10LgP	Mass	Length	ppm	m/z	z	RT	CV	Scan	Source File	Area Sample 2	#Feature	Start	End	PTM	AScore	Found By
18	H2A	TRUE	AGLQFPVGR	R.AGLQFPVGR.V	TRUE	107.54	943.524	9	0.4	472.769	2	44.3049	-60	19876	CL_010.raw	3000000	1	22	30			DB Search
18	H2A	TRUE	HLQLAVR	R.HLQLAVR.N	TRUE	80.54	835.503	7	0.5	418.759	2	27.2986	-60	8984	CL_010.raw	1480000	1	83	89			DB Search
18	H2A	TRUE	N(+0.98)DEELNK(+42.01)LLGR	R.N(+0.98)DEELNK(+42.01)LLGR.V	TRUE	18.17	1342.67	11	1.4	672.345	2	58.3162	-40	29188	CL_010.raw	32700	1	90	100	Deamidation (NQ);Acetylation (K)	N1:Deamidation (NQ):10.19;K7:Acetylation (K):1000.00	PEAKS PTM
18	H2A	TRUE	NDEELNK(+114.04)LLGR	R.NDEELNK(+114.04)LLGR.V	TRUE	67.8	1413.72	11	-2.1	707.866	2	47.8501	-40	22002	CL_010.raw	79000	2	90	100	Ubiquitin-K	K7:Ubiquitin-K:1000.00	PEAKS PTM
18	H2A	TRUE	NDEELNK(+42.01)LLGR	R.NDEELNK(+42.01)LLGR.V	TRUE	79	1341.69	11	1	671.852	2	54.8607	-40	26661	CL_010.raw	1160000	3	90	100	Acetylation (K)	K7:Acetylation (K):1000.00	PEAKS PTM
14	H2B	TRUE	K(+42.01)ESYAIYVYK	R.K(+42.01)ESYAIYVYK.V	TRUE	62.28	1304.67	10	0.5	653.34	2	45.636	-60	20567	CL_010.raw	54300	1	32	41	Acetylation (K)	K1:Acetylation (K):100.79	PEAKS PTM
14	H2B	TRUE	SIMNSFVNDVFER	M.SIMNSFVNDVFER.I	TRUE	107.6	1556.73	13	3	779.374	2	77.2107	-40	41385	CL_010.raw	138000	1	58	70			DB Search
14	H2B	TRUE	SFVNDVFER	N.SFVNDVFER.I	TRUE	38.47	1111.53	9	1.2	556.773	2	52.358	-40	25126	CL_010.raw	45300	1	62	70			DB Search
14	H2B	TRUE	VNDVFER	F.VNDVFER.I	TRUE	101.72	877.429	7	1.8	439.723	2	26.9926	-60	8679	CL_010.raw	63800	1	64	70			DB Search
14	H2B	TRUE	LAHYNK(+42.01)R	R.LAHYNK(+42.01)R.S	TRUE	45.4	942.504	7	0.5	472.259	2	14.355	-40	2262	CL_010.raw	178000	1	78	84	Acetylation (K)	K6:Acetylation (K):1000.00	PEAKS PTM
14	H2B	TRUE	EIQTAVR	R.EIQTAVR.L	TRUE	66.41	815.45	7	1.4	408.733	2	15.463	-80	2722	CL_010.raw	1080000	1	91	97			DB Search
14	H2B	TRUE	LLLPGELAK(+42.01)H	R.LLLPGELAK(+42.01)H.A	TRUE	32.03	1131.67	10	0.2	566.84	2	53.3801	-40	25832	CL_010.raw	58500	1	98	107	Acetylation (K)	K9:Acetylation (K):1000.00	PEAKS PTM
6	H3	TRUE	K(+42.01)STGGK(+42.01)APR	R.K(+42.01)STGGK(+42.01)APR.K	TRUE	43.01	984.535	9	0.7	493.275	2	11.727	-60	1521	CL_010.raw	857000	2	10	18	Acetylation (K);Acetylation (K)	K1:Acetylation (K):1000.00;K6:Acetylation (K):1000.00	PEAKS PTM
6	H3	TRUE	K(+114.04)QLATK(+114.04)AAR	R.K(+114.04)QLATK(+114.04)AAR.K	TRUE	37.77	1213.69	9	0.8	405.571	3	10.7947	-60	1251	CL_010.raw	510000	1	19	27	Ubiquitin-K;Ubiquitin-K	K1:Ubiquitin-K:1000.00;K6:Ubiquitin-K:1000.00	PEAKS PTM
6	H3	TRUE	K(+114.04)QLATK(+42.01)AAR	R.K(+114.04)QLATK(+42.01)AAR.K	TRUE	22.98	1141.66	9	0.7	571.836	2	14.6217	-60	2289	CL_010.raw	138000	1	19	27	Ubiquitin-K;Acetylation (K)	K1:Ubiquitin-K:76.17;K6:Acetylation (K):76.17	PEAKS PTM
6	H3	TRUE	K(+42.01)QLATK(+114.04)AAR	R.K(+42.01)QLATK(+114.04)AAR.K	TRUE	30.11	1141.66	9	0.9	571.836	2	14.8241	-40	2501	CL_010.raw	323000	2	19	27	Acetylation (K);Ubiquitin-K	K1:Acetylation (K):96.93;K6:Ubiquitin-K:96.93	PEAKS PTM
6	H3	TRUE	K(+42.01)QLATK(+42.01)AAR	R.K(+42.01)QLATK(+42.01)AAR.K	TRUE	42.9	1069.62	9	4.3	535.822	2	20.8717	-60	5117	CL_010.raw	4650000	2	19	27	Acetylation (K);Acetylation (K)	K1:Acetylation (K):1000.00;K6:Acetylation (K):1000.00	PEAKS PTM
6	H3	TRUE	QLATK(+42.01)AAR	K.QLATK(+42.01)AAR.K	TRUE	34.66	899.519	8	1	450.767	2	15.2577	-60	2600	CL_010.raw	4030	1	20	27	Acetylation (K)	K5:Acetylation (K):1000.00	PEAKS PTM
6	H3	TRUE	SAPATGGVK(+42.01)K(+42.01)PHR	K.SAPATGGVK(+42.01)K(+42.01)PHR.Y	TRUE	35.44	1388.75	13	0.6	463.925	3	20.4461	-60	4884	CL_010.raw	27300	1	29	41	Acetylation (K);Acetylation (K)	K9:Acetylation (K):1000.00;K10:Acetylation (K):1000.00	PEAKS PTM
6	H3	TRUE	YRPGTVALR	R.YRPGTVALR.E	TRUE	103.23	1031.59	9	0.6	516.801	2	25.2079	-80	7532	CL_010.raw	4170000	3	42	50			DB Search
6	H3	TRUE	RYQK(+114.04)STELLIR	R.RYQK(+114.04)STELLIR.K	TRUE	60.9	1519.85	11	0.4	507.623	3	33.9414	-60	12714	CL_010.raw	428000	2	54	64	Ubiquitin-K	K4:Ubiquitin-K:1000.00	PEAKS PTM
6	H3	TRUE	RYQK(+42.01)STELLIR	R.RYQK(+42.01)STELLIR.K	TRUE	73.41	1447.81	11	0.7	483.613	3	41.6474	-40	17880	CL_010.raw	3480000	3	54	64	Acetylation (K)	K4:Acetylation (K):1000.00	PEAKS PTM
6	H3	TRUE	YQK(+114.04)STELLIR	R.YQK(+114.04)STELLIR.K	TRUE	52.53	1363.75	10	0.1	682.88	2	37.2873	-40	15023	CL_010.raw	634000	2	55	64	Ubiquitin-K	K3:Ubiquitin-K:1000.00	PEAKS PTM
6	H3	TRUE	YQK(+42.01)STELLIR	R.YQK(+42.01)STELLIR.K	TRUE	70.4	1291.71	10	0.5	646.864	2	46.9304	-60	21331	CL_010.raw	10300000	3	55	64	Acetylation (K)	K3:Acetylation (K):1000.00	PEAKS PTM
6	H3	TRUE	STELLIR	K.STELLIR.K	TRUE	95.57	830.486	7	0.4	416.251	2	35.3573	-60	13807	CL_010.raw		0	58	64			DB Search
6	H3	TRUE	EIAQDFK	R.EIAQDFK.T	TRUE	81.53	849.423	7	-0.8	425.719	2	23.5948	-60	6602	CL_010.raw	22100	1	74	80			DB Search
6	H3	TRUE	EIAQDFK(+114.04)TDLR	R.EIAQDFK(+114.04)TDLR.F	TRUE	58.78	1448.73	11	2.4	725.372	2	40.2543	-40	16881	CL_010.raw	4500000	4	74	84	Ubiquitin-K	K7:Ubiquitin-K:1000.00	PEAKS PTM
6	H3	TRUE	EIAQDFK(+42.01)TDLR	R.EIAQDFK(+42.01)TDLR.F	TRUE	63.17	1376.69	11	-0.1	689.354	2	48.0019	-40	22139	CL_010.raw	17400000	7	74	84	Acetylation (K)	K7:Acetylation (K):1000.00	PEAKS PTM
6	H3	TRUE	AQDFK(+114.04)TDLR	I.AQDFK(+114.04)TDLR.F	TRUE	49.95	1206.6	9	1.3	604.308	2	40.286	-60	16873	CL_010.raw		0	76	84	Ubiquitin-K	K5:Ubiquitin-K:1000.00	PEAKS PTM
6	H3	TRUE	DFK(+114.04)TDLR	Q.DFK(+114.04)TDLR.F	TRUE	26.85	1007.5	7	0.2	504.759	2	40.2599	-60	16847	CL_010.raw	17400	1	78	84	Ubiquitin-K	K3:Ubiquitin-K:1000.00	PEAKS PTM
6	H3	TRUE	RVTIM(+15.99)PK(+42.01)DIQLAR	K.RVTIM(+15.99)PK(+42.01)DIQLAR.R	TRUE	47.75	1597.9	13	0.6	533.64	3	46.3189	-60	20859	CL_010.raw	53300	1	117	129	Oxidation (M);Acetylation (K)	M5:Oxidation (M):1000.00;K7:Acetylation (K):1000.00	PEAKS PTM
6	H3	TRUE	VTIM(+15.99)PK(+114.04)DIQLAR	R.VTIM(+15.99)PK(+114.04)DIQLAR.R	TRUE	49.71	1513.83	12	1.1	505.617	3	41.5376	-40	17830	CL_010.raw	1230000	2	118	129	Oxidation (M);Ubiquitin-K	M4:Oxidation (M):1000.00;K6:Ubiquitin-K:1000.00	PEAKS PTM
6	H3	TRUE	VTIM(+15.99)PK(+42.01)DIQLAR	R.VTIM(+15.99)PK(+42.01)DIQLAR.R	TRUE	65.77	1441.8	12	-0.2	721.905	2	49.485	-40	23615	CL_010.raw	13900000	8	118	129	Oxidation (M);Acetylation (K)	M4:Oxidation (M):1000.00;K6:Acetylation (K):1000.00	PEAKS PTM
6	H3	TRUE	VTIMPK(+114.04)DIQLAR	R.VTIMPK(+114.04)DIQLAR.R	TRUE	59.86	1497.83	12	1.1	749.925	2	48.0414	-40	22116	CL_010.raw	761000	2	118	129	Ubiquitin-K	K6:Ubiquitin-K:1000.00	PEAKS PTM
6	H3	TRUE	VTIMPK(+42.01)DIQLAR	R.VTIMPK(+42.01)DIQLAR.R	TRUE	64.3	1425.8	12	0.8	713.909	2	56.1263	-40	27526	CL_010.raw	6380000	3	118	129	Acetylation (K)	K6:Acetylation (K):1000.00	PEAKS PTM
6	H3	TRUE	IMPK(+42.01)DIQLAR	T.IMPK(+42.01)DIQLAR.R	TRUE	40.94	1225.69	10	0.8	613.85	2	56.1315	-60	27545	CL_010.raw	10600	1	120	129	Acetylation (K)	K4:Acetylation (K):1000.00	PEAKS PTM
6	H3	TRUE	MPK(+42.01)DIQLAR	I.MPK(+42.01)DIQLAR.R	TRUE	49.9	1112.6	9	0.7	557.308	2	56.1315	-60	27497	CL_010.raw	11100	1	121	129	Acetylation (K)	K3:Acetylation (K):1000.00	PEAKS PTM
6	H3	TRUE	PK(+42.01)DIQLAR	M.PK(+42.01)DIQLAR.R	TRUE	42.05	981.561	8	0.4	491.788	2	56.1315	-60	27469	CL_010.raw	33800	1	122	129	Acetylation (K)	K2:Acetylation (K):1000.00	PEAKS PTM
7	H4	TRUE	K(+42.01)VLRDNIQGITK(+42.01)PAIR	R.K(+42.01)VLRDNIQGITK(+42.01)PAIR.R	TRUE	57.98	1905.12	16	0.4	636.046	3	48.0462	-60	22130	CL_010.raw	56900	1	21	36	Acetylation (K);Acetylation (K)	K1:Acetylation (K):1000.00;K12:Acetylation (K):1000.00	PEAKS PTM
7	H4	TRUE	LRDNIQGITK(+114.04)PAIR	V.LRDNIQGITK(+114.04)PAIR.R	TRUE	20.1	1707.97	14	-0.1	428.001	4	37.0286	-60	14916	CL_010.raw	197000	1	23	36	Ubiquitin-K	K10:Ubiquitin-K:1000.00	PEAKS PTM
7	H4	TRUE	DNIQGITK(+114.04)PAIR	R.DNIQGITK(+114.04)PAIR.R	TRUE	65.19	1438.79	12	2.1	720.403	2	35.06	-40	13628	CL_010.raw	2130000	4	25	36	Ubiquitin-K	K8:Ubiquitin-K:1000.00	PEAKS PTM
7	H4	TRUE	DNIQGITK(+114.04)PAIRRL	R.DNIQGITK(+114.04)PAIRRL.A	TRUE	36.15	1707.97	14	-0.5	570.332	3	36.9747	-60	14904	CL_010.raw	82000	2	25	38	Ubiquitin-K	K8:Ubiquitin-K:1000.00	PEAKS PTM
7	H4	TRUE	DNIQGITK(+42.01)PAIR	R.DNIQGITK(+42.01)PAIR.R	TRUE	75.96	1366.76	12	0.3	684.386	2	42.2021	-40	18329	CL_010.raw	3510000	3	25	36	Acetylation (K)	K8:Acetylation (K):1000.00	PEAKS PTM
7	H4	TRUE	ISGLIYEETR	R.ISGLIYEETR.G	TRUE	108.27	1179.61	10	1.7	590.815	2	40.4073	-40	16912	CL_010.raw	4610000	1	47	56			DB Search
7	H4	TRUE	GVLK(+114.04)VFLENVIR	R.GVLK(+114.04)VFLENVIR.D	TRUE	42.34	1499.88	12	0.6	500.968	3	88.6634	-60	48664	CL_010.raw	14700	1	57	68	Ubiquitin-K	K4:Ubiquitin-K:1000.00	PEAKS PTM
7	H4	TRUE	GVLK(+42.01)VFLENVIR	R.GVLK(+42.01)VFLENVIR.D	TRUE	50.45	1427.85	12	1.3	476.958	3	89.3808	-60	49245	CL_010.raw	2910000	2	57	68	Acetylation (K)	K4:Acetylation (K):1000.00	PEAKS PTM
7	H4	TRUE	LK(+42.01)VFLENVIR	V.LK(+42.01)VFLENVIR.D	TRUE	28.7	1271.76	10	0.9	636.888	2	89.3808	-60	49187	CL_010.raw	7980	1	59	68	Acetylation (K)	K2:Acetylation (K):1000.00	PEAKS PTM
7	H4	TRUE	VFLENVIR	K.VFLENVIR.D	TRUE	94.37	988.571	8	0.5	495.293	2	53.3484	-40	25810	CL_010.raw	66400	1	61	68			DB Search
7	H4	TRUE	FLENVIR	V.FLENVIR.D	TRUE	21.37	889.502	7	0.9	445.759	2	89.3808	-60	49163	CL_010.raw	14200	1	62	68			DB Search
7	H4	TRUE	DAVTYTEHAK(+114.04)R	R.DAVTYTEHAK(+114.04)R.K	TRUE	57.06	1403.68	11	0	468.9	3	17.2622	-60	3416	CL_010.raw	60200	1	69	79	Ubiquitin-K	K10:Ubiquitin-K:1000.00	PEAKS PTM
7	H4	TRUE	DAVTYTEHAK(+42.01)R	R.DAVTYTEHAK(+42.01)R.K	TRUE	63.79	1331.65	11	-0.1	666.831	2	23.1402	-40	6312	CL_010.raw	3080000	3	69	79	Acetylation (K)	K10:Acetylation (K):1000.00	PEAKS PTM
7	H4	TRUE	VTYTEHAK(+42.01)R	A.VTYTEHAK(+42.01)R.K	TRUE	39.06	1145.58	9	0	573.799	2	23.1115	-60	6351	CL_010.raw	137000	1	71	79	Acetylation (K)	K8:Acetylation (K):1000.00	PEAKS PTM
7	H4	TRUE	TYTEHAK(+42.01)R	V.TYTEHAK(+42.01)R.K	TRUE	55.22	1046.51	8	-0.1	524.264	2	23.1115	-60	6352	CL_010.raw	170000	1	72	79	Acetylation (K)	K7:Acetylation (K):1000.00	PEAKS PTM
7	H4	TRUE	YTEHAK(+42.01)R	T.YTEHAK(+42.01)R.K	TRUE	34.21	945.467	7	0.8	473.741	2	23.1475	-60	6250	CL_010.raw	24100	1	73	79	Acetylation (K)	K6:Acetylation (K):1000.00	PEAKS PTM
7	H4	TRUE	K(+114.04)TVTAMDVVYALK(+42.01)R	R.K(+114.04)TVTAMDVVYALK(+42.01)R.Q	TRUE	61.31	1749.94	14	0.7	584.323	3	72.8334	-40	38573	CL_010.raw	67200	1	80	93	Ubiquitin-K;Acetylation (K)	K1:Ubiquitin-K:54.40;K13:Acetylation (K):54.40	PEAKS PTM
7	H4	TRUE	K(+42.01)TVTAMDVVYALK(+114.04)R	R.K(+42.01)TVTAMDVVYALK(+114.04)R.Q	TRUE	57.94	1749.94	14	0.9	584.323	3	69.492	-40	36553	CL_010.raw	119000	1	80	93	Acetylation (K);Ubiquitin-K	K1:Acetylation (K):40.04;K13:Ubiquitin-K:40.04	PEAKS PTM
7	H4	TRUE	K(+42.01)TVTAMDVVYALK(+42.01)R	R.K(+42.01)TVTAMDVVYALK(+42.01)R.Q	TRUE	73.67	1677.91	14	1	560.312	3	77.9197	-40	41750	CL_010.raw	1270000	1	80	93	Acetylation (K);Acetylation (K)	K1:Acetylation (K):1000.00;K13:Acetylation (K):1000.00	PEAKS PTM

## Sheet: Ub on Histones
Protein Group	Accession	Top	Peptide	Extended Peptide	Unique	-10LgP	Mass	Length	ppm	m/z	z	RT	CV	Scan	Source File	Area Sample 2	#Feature	Start	End	PTM	AScore	Found By	spectrum	data
18	H2A	TRUE	NDEELNK(+114.04)LLGR	R.NDEELNK(+114.04)LLGR.V	TRUE	67.8	1413.72	11	-2.1	707.866	2	47.8501	-40	22002	CL_010.raw	79000	2	90	100	Ubiquitin-K	K7:Ubiquitin-K:1000.00	PEAKS PTM
6	H3	TRUE	K(+114.04)QLATK(+114.04)AAR	R.K(+114.04)QLATK(+114.04)AAR.K	TRUE	37.77	1213.69	9	0.8	405.571	3	10.7947	-60	1251	CL_010.raw	510000	1	19	27	Ubiquitin-K;Ubiquitin-K	K1:Ubiquitin-K:1000.00;K6:Ubiquitin-K:1000.00	PEAKS PTM	H3_s10_18_23_s.png	H3_s10_18_23_d.png
6	H3	TRUE	K(+114.04)QLATK(+42.01)AAR	R.K(+114.04)QLATK(+42.01)AAR.K	TRUE	22.98	1141.66	9	0.7	571.836	2	14.6217	-60	2289	CL_010.raw	138000	1	19	27	Ubiquitin-K;Acetylation (K)	K1:Ubiquitin-K:76.17;K6:Acetylation (K):76.17	PEAKS PTM	H3_s10_18_s.png	H3_s10_18_d.png
6	H3	TRUE	K(+42.01)QLATK(+114.04)AAR	R.K(+42.01)QLATK(+114.04)AAR.K	TRUE	30.11	1141.66	9	0.9	571.836	2	14.8241	-40	2501	CL_010.raw	323000	2	19	27	Acetylation (K);Ubiquitin-K	K1:Acetylation (K):96.93;K6:Ubiquitin-K:96.93	PEAKS PTM	H3_s10_23_s.png	H3_s10_23_d.png
6	H3	TRUE	RYQK(+114.04)STELLIR	R.RYQK(+114.04)STELLIR.K	TRUE	60.9	1519.85	11	0.4	507.623	3	33.9414	-60	12714	CL_010.raw	428000	2	54	64	Ubiquitin-K	K4:Ubiquitin-K:1000.00	PEAKS PTM
6	H3	TRUE	YQK(+114.04)STELLIR	R.YQK(+114.04)STELLIR.K	TRUE	52.53	1363.75	10	0.1	682.88	2	37.2873	-40	15023	CL_010.raw	634000	2	55	64	Ubiquitin-K	K3:Ubiquitin-K:1000.00	PEAKS PTM	H3_s10_57_s.png	H3_s10_57_d.png
6	H3	TRUE	EIAQDFK(+114.04)TDLR	R.EIAQDFK(+114.04)TDLR.F	TRUE	58.78	1448.73	11	2.4	725.372	2	40.2543	-40	16881	CL_010.raw	4500000	4	74	84	Ubiquitin-K	K7:Ubiquitin-K:1000.00	PEAKS PTM	H3_s10_79_s.png	H3_s10_79_d.png
6	H3	TRUE	DFK(+114.04)TDLR	Q.DFK(+114.04)TDLR.F	TRUE	26.85	1007.5	7	0.2	504.759	2	40.2599	-60	16847	CL_010.raw	17400	1	78	84	Ubiquitin-K	K3:Ubiquitin-K:1000.00	PEAKS PTM
6	H3	TRUE	VTIM(+15.99)PK(+114.04)DIQLAR	R.VTIM(+15.99)PK(+114.04)DIQLAR.R	TRUE	49.71	1513.83	12	1.1	505.617	3	41.5376	-40	17830	CL_010.raw	1230000	2	118	129	Oxidation (M);Ubiquitin-K	M4:Oxidation (M):1000.00;K6:Ubiquitin-K:1000.00	PEAKS PTM	H3_s10_122_s.png	H3_s10_122_d.png
6	H3	TRUE	VTIMPK(+114.04)DIQLAR	R.VTIMPK(+114.04)DIQLAR.R	TRUE	59.86	1497.83	12	1.1	749.925	2	48.0414	-40	22116	CL_010.raw	761000	2	118	129	Ubiquitin-K	K6:Ubiquitin-K:1000.00	PEAKS PTM	H3_s10_122mox_s.png	H3_s10_122mox_d.png
7	H4	TRUE	LRDNIQGITK(+114.04)PAIR	V.LRDNIQGITK(+114.04)PAIR.R	TRUE	20.1	1707.97	14	-0.1	428.001	4	37.0286	-60	14916	CL_010.raw	197000	1	23	36	Ubiquitin-K	K10:Ubiquitin-K:1000.00	PEAKS PTM
7	H4	TRUE	DNIQGITK(+114.04)PAIR	R.DNIQGITK(+114.04)PAIR.R	TRUE	65.19	1438.79	12	2.1	720.403	2	35.06	-40	13628	CL_010.raw	2130000	4	25	36	Ubiquitin-K	K8:Ubiquitin-K:1000.00	PEAKS PTM	H4_s10_31_s.png	H4_s10_31_d.png
7	H4	TRUE	DNIQGITK(+114.04)PAIRRL	R.DNIQGITK(+114.04)PAIRRL.A	TRUE	36.15	1707.97	14	-0.5	570.332	3	36.9747	-60	14904	CL_010.raw	82000	2	25	38	Ubiquitin-K	K8:Ubiquitin-K:1000.00	PEAKS PTM
7	H4	TRUE	GVLK(+114.04)VFLENVIR	R.GVLK(+114.04)VFLENVIR.D	TRUE	42.34	1499.88	12	0.6	500.968	3	88.6634	-60	48664	CL_010.raw	14700	1	57	68	Ubiquitin-K	K4:Ubiquitin-K:1000.00	PEAKS PTM	H4_s10_59_s.png	H4_s10_59_d.png
7	H4	TRUE	DAVTYTEHAK(+114.04)R	R.DAVTYTEHAK(+114.04)R.K	TRUE	57.06	1403.68	11	0	468.9	3	17.2622	-60	3416	CL_010.raw	60200	1	69	79	Ubiquitin-K	K10:Ubiquitin-K:1000.00	PEAKS PTM	H4_s10_77_s.png
7	H4	TRUE	K(+114.04)TVTAMDVVYALK(+42.01)R	R.K(+114.04)TVTAMDVVYALK(+42.01)R.Q	TRUE	61.31	1749.94	14	0.7	584.323	3	72.8334	-40	38573	CL_010.raw	67200	1	80	93	Ubiquitin-K;Acetylation (K)	K1:Ubiquitin-K:54.40;K13:Acetylation (K):54.40	PEAKS PTM	H4_s10_79_s.png	H4_s10_79_d.png
7	H4	TRUE	K(+42.01)TVTAMDVVYALK(+114.04)R	R.K(+42.01)TVTAMDVVYALK(+114.04)R.Q	TRUE	57.94	1749.94	14	0.9	584.323	3	69.492	-40	36553	CL_010.raw	119000	1	80	93	Acetylation (K);Ubiquitin-K	K1:Acetylation (K):40.04;K13:Ubiquitin-K:40.04	PEAKS PTM	H4_s10_91_s.png	H4_s10_91_d.png
