# Supplementary material for: The Mechanism of Histone Ubiquitylation by the ASB9-CUL5 Ubiquitin Ligase
Source: Mol Cell Proteomics. 2025 Nov 17;25(2):101471. doi: 10.1016/j.mcpro.2025.101471 (PMC12914668; doi:10.1016/j.mcpro.2025.101471)
Supplement: TableS3 [file mmc3.xlsx]

## Sheet: Ubiquitin
Table S3: Peptides from Histones (sheet 1), ubiquitin (sheet 2) and corresponding to ubiquitylated histones (Sheet 3) from the high molecular weight smear at 10 min reaction time
Ubiquitylated ubiquitin peptides are highlighted in green
Protein Group	Accession	Gene	Top	Peptide	Extended Peptide	Unique	-10LgP	Mass	Length	ppm	m/z	z	RT	CV	Scan	Source File	Area Sample 3	#Feature	Start	End	PTM	AScore	Found By
1	Ubiquitin		TRUE	M(+15.99)QIFVK(+42.01)TLTGK	M(+15.99)QIFVK(+42.01)TLTGK.T	TRUE	63.57	1322.73	11	-0.1	662.371	2	48.9058	-60	24332	CL_011.raw	72900	1	1	11	Oxidation (M);Acetylation (K)	M1:Oxidation (M):1000.00;K6:Acetylation (K):33.54	PEAKS PTM
1	Ubiquitin		TRUE	MQIFVK(+42.01)TLTGK	MQIFVK(+42.01)TLTGK.T	TRUE	63.58	1306.73	11	0.4	654.373	2	60.7276	-40	32500	CL_011.raw	56900	1	1	11	Acetylation (K)	K6:Acetylation (K):0.00	PEAKS PTM
1	Ubiquitin		TRUE	TITLEVEPSDTIENVK	K.TITLEVEPSDTIENVK.A	TRUE	85.41	1786.92	16	0.3	596.647	3	53.1724	-60	27233	CL_011.raw	26700	1	12	27			DB Search
1	Ubiquitin		TRUE	TITLEVEPSDTIENVK(+42.01)AK	K.TITLEVEPSDTIENVK(+42.01)AK.I	TRUE	48.78	2028.06	18	-0.2	677.028	3	55.8474	-40	28938	CL_011.raw	112000	1	12	29	Acetylation (K)	K16:Acetylation (K):0.00	PEAKS PTM
1	Ubiquitin		TRUE	TITLEVEPSDTIENVK(+42.01)AK(+42.01)IQDK	K.TITLEVEPSDTIENVK(+42.01)AK(+42.01)IQDK.E	TRUE	53.35	2554.34	22	5	852.457	3	76.9359	-40	43200	CL_011.raw	113000	1	12	33	Acetylation (K);Acetylation (K)	K16:Acetylation (K):36.87;K18:Acetylation (K):14.19	PEAKS PTM
1	Ubiquitin		TRUE	AK(+42.01)IQDK(+42.01)EGIPPDQQR	K.AK(+42.01)IQDK(+42.01)EGIPPDQQR.L	TRUE	73.18	1805.93	15	0.7	602.983	3	35.9148	-60	15356	CL_011.raw	1430000	2	28	42	Acetylation (K);Acetylation (K)	K2:Acetylation (K):1000.00;K6:Acetylation (K):1000.00	PEAKS PTM
1	Ubiquitin		TRUE	AK(+42.01)IQDKEGIPPDQQR	K.AK(+42.01)IQDKEGIPPDQQR.L	TRUE	33.51	1763.92	15	-0.9	588.979	3	23.4913	-60	7062	CL_011.raw	74700	2	28	42	Acetylation (K)	K2:Acetylation (K):11.12	PEAKS PTM
1	Ubiquitin		TRUE	IQDK(+42.01)EGIPPDQQR	K.IQDK(+42.01)EGIPPDQQR.L	TRUE	76.15	1564.78	13	1.1	783.4	2	24.3207	-40	7599	CL_011.raw	6010000	2	30	42	Acetylation (K)	K4:Acetylation (K):1000.00	PEAKS PTM
1	Ubiquitin		TRUE	IQDKEGIPPDQQR	K.IQDKEGIPPDQQR.L	TRUE	32.55	1522.77	13	0.5	508.599	3	17.0746	-80	3544	CL_011.raw	302000	1	30	42			DB Search
1	Ubiquitin		TRUE	K(+42.01)EGIPPDQQR	D.K(+42.01)EGIPPDQQR.L	TRUE	34.49	1208.61	10	1.3	605.316	2	17.7652	-40	3802	CL_011.raw	178000	1	33	42	Acetylation (K)	K1:Acetylation (K):1000.00	PEAKS PTM
1	Ubiquitin		TRUE	EGIPPDQQR	K.EGIPPDQQR.L	TRUE	92.45	1038.51	9	0.4	520.262	2	13.5431	-40	1766	CL_011.raw	760000	4	34	42			DB Search
1	Ubiquitin		TRUE	PPDQQR	I.PPDQQR.L	TRUE	68.14	739.361	6	0.8	370.688	2	17.6209	-40	3721	CL_011.raw	140000	4	37	42			DB Search
1	Ubiquitin		TRUE	Q(+0.98)QRLIFAGKQLEDGR	D.Q(+0.98)QRLIFAGKQLEDGR.T	TRUE	39.17	1758.94	15	0.5	440.742	4	42.9612	-60	20483	CL_011.raw	73700	1	40	54	Deamidation (NQ)	Q1:Deamidation (NQ):0.00	PEAKS PTM
1	Ubiquitin		TRUE	QRLIFAGK(+114.04)QLEDGR	Q.QRLIFAGK(+114.04)QLEDGR.T	TRUE	42.19	1743.94	14	6	436.994	4	42.4019	-60	21490	CL_011.raw	558000	1	41	54	Ubiquitin-K	K8:Ubiquitin-K:1000.00	PEAKS PTM
1	Ubiquitin		TRUE	RLIFAGK(+114.04)QLEDGR	Q.RLIFAGK(+114.04)QLEDGR.T	TRUE	51.35	1615.88	13	8.1	539.638	3	61.7195	-60	33024	CL_011.raw	2770000	7	42	54	Ubiquitin-K	K7:Ubiquitin-K:1000.00	PEAKS PTM
1	Ubiquitin		TRUE	RLIFAGK(+42.01)QLEDGR	Q.RLIFAGK(+42.01)QLEDGR.T	TRUE	71.08	1543.85	13	0.7	515.623	3	47.8471	-60	23521	CL_011.raw	1210000	3	42	54	Acetylation (K)	K7:Acetylation (K):1000.00	PEAKS PTM
1	Ubiquitin		TRUE	LIFAGK	R.LIFAGK.Q	TRUE	73.15	647.401	6	0.3	648.408	1	30.9686	-40	11927	CL_011.raw	14900	1	43	48			DB Search
1	Ubiquitin		TRUE	LIFAGK(+114.04)Q(+0.98)LEDGR	R.LIFAGK(+114.04)Q(+0.98)LEDGR.T	TRUE	64.35	1460.76	12	1.1	487.929	3	45.7493	-60	22099	CL_011.raw	523000	3	43	54	Ubiquitin-K;Deamidation (NQ)	K6:Ubiquitin-K:1000.00;Q7:Deamidation (NQ):1000.00	PEAKS PTM
1	Ubiquitin		TRUE	LIFAGK(+114.04)QL	R.LIFAGK(+114.04)QL.E	TRUE	28.92	1002.59	8	0.3	502.301	2	50.7118	-40	25663	CL_011.raw	1390000	1	43	50	Ubiquitin-K	K6:Ubiquitin-K:1000.00	PEAKS PTM
1	Ubiquitin		TRUE	LIFAGK(+114.04)QLED	R.LIFAGK(+114.04)QLED.G	TRUE	21.34	1246.66	10	1.4	624.336	2	47.5727	-40	23342	CL_011.raw	558000	1	43	52	Ubiquitin-K	K6:Ubiquitin-K:1000.00	PEAKS PTM
1	Ubiquitin		TRUE	LIFAGK(+114.04)QLEDGR	R.LIFAGK(+114.04)QLEDGR.T	TRUE	72.28	1459.78	12	1.6	730.898	2	41.7796	-40	19277	CL_011.raw	451000000	9	43	54	Ubiquitin-K	K6:Ubiquitin-K:1000.00	PEAKS PTM
1	Ubiquitin		TRUE	LIFAGK(+42.01)Q	R.LIFAGK(+42.01)Q.L	TRUE	15.33	817.47	7	0.1	409.742	2	41.3209	-60	19146	CL_011.raw	185000	1	43	49	Acetylation (K)	K6:Acetylation (K):1000.00	PEAKS PTM
1	Ubiquitin		TRUE	LIFAGK(+42.01)Q(+0.98)LEDGR	R.LIFAGK(+42.01)Q(+0.98)LEDGR.T	TRUE	66.75	1388.73	12	3.3	695.375	2	53.3353	-40	27468	CL_011.raw	3760000	3	43	54	Acetylation (K);Deamidation (NQ)	K6:Acetylation (K):1000.00;Q7:Deamidation (NQ):1000.00	PEAKS PTM
1	Ubiquitin		TRUE	LIFAGK(+42.01)QL	R.LIFAGK(+42.01)QL.E	TRUE	15.57	930.554	8	1.2	466.285	2	61.7522	-40	33091	CL_011.raw	3410000	1	43	50	Acetylation (K)	K6:Acetylation (K):1000.00	PEAKS PTM
1	Ubiquitin		TRUE	LIFAGK(+42.01)QLE	R.LIFAGK(+42.01)QLE.D	TRUE	19.57	1059.6	9	0.3	530.806	2	57.8369	-40	30507	CL_011.raw	87000	1	43	51	Acetylation (K)	K6:Acetylation (K):1000.00	PEAKS PTM
1	Ubiquitin		TRUE	LIFAGK(+42.01)QLED	R.LIFAGK(+42.01)QLED.G	TRUE	40.26	1174.62	10	3.1	588.321	2	56.2934	-40	29371	CL_011.raw	2260000	1	43	52	Acetylation (K)	K6:Acetylation (K):1000.00	PEAKS PTM
1	Ubiquitin		TRUE	LIFAGK(+42.01)QLEDG	R.LIFAGK(+42.01)QLEDG.R	TRUE	33.77	1231.64	11	1.6	616.831	2	55.4554	-40	28704	CL_011.raw	150000	1	43	53	Acetylation (K)	K6:Acetylation (K):1000.00	PEAKS PTM
1	Ubiquitin		TRUE	LIFAGK(+42.01)QLEDGR	R.LIFAGK(+42.01)QLEDGR.T	TRUE	76.9	1387.75	12	0.8	694.881	2	48.6827	-40	25857	CL_011.raw	2700000000	18	43	54	Acetylation (K)	K6:Acetylation (K):1000.00	PEAKS PTM
1	Ubiquitin		TRUE	LIFAGK(+42.01)QLEDGRT	R.LIFAGK(+42.01)QLEDGRT.L	TRUE	17.31	1488.79	13	-8.8	745.398	2	47.3549	-40	23225	CL_011.raw		0	43	55	Acetylation (K)	K6:Acetylation (K):1000.00	PEAKS PTM
1	Ubiquitin		TRUE	LIFAGKQLEDGR	R.LIFAGKQLEDGR.T	TRUE	91.38	1345.74	12	0	449.586	3	41.4762	-60	19116	CL_011.raw	659000	4	43	54			DB Search
1	Ubiquitin		TRUE	IFAGK(+114.04)QLEDGR	L.IFAGK(+114.04)QLEDGR.T	TRUE	57.76	1346.69	11	-0.4	674.354	2	41.7853	-60	19791	CL_011.raw	1000000	2	44	54	Ubiquitin-K	K5:Ubiquitin-K:1000.00	PEAKS PTM
1	Ubiquitin		TRUE	IFAGK(+42.01)QLEDGR	L.IFAGK(+42.01)QLEDGR.T	TRUE	54.46	1274.66	11	0.9	638.339	2	48.2292	-60	23919	CL_011.raw	875000	5	44	54	Acetylation (K)	K5:Acetylation (K):1000.00	PEAKS PTM
1	Ubiquitin		TRUE	FAGK(+114.04)QLEDGR	I.FAGK(+114.04)QLEDGR.T	TRUE	57.17	1233.61	10	0.2	617.812	2	41.747	-60	20191	CL_011.raw	15000000	3	45	54	Ubiquitin-K	K4:Ubiquitin-K:1000.00	PEAKS PTM
1	Ubiquitin		TRUE	FAGK(+42.01)QLEDGR	I.FAGK(+42.01)QLEDGR.T	TRUE	61.77	1161.58	10	-0.5	581.796	2	48.267	-60	25872	CL_011.raw	13400000	10	45	54	Acetylation (K)	K4:Acetylation (K):1000.00	PEAKS PTM
1	Ubiquitin		TRUE	FAGKQLEDGR	I.FAGKQLEDGR.T	TRUE	76.19	1119.57	10	0.5	560.791	2	41.4762	-60	19179	CL_011.raw	37500	1	45	54			DB Search
1	Ubiquitin		TRUE	AGK(+114.04)QLEDGR	F.AGK(+114.04)QLEDGR.T	TRUE	41.96	1086.54	9	-0.5	544.278	2	41.747	-60	19636	CL_011.raw	1310000	1	46	54	Ubiquitin-K	K3:Ubiquitin-K:1000.00	PEAKS PTM
1	Ubiquitin		TRUE	AGK(+42.01)QLEDGR	F.AGK(+42.01)QLEDGR.T	TRUE	41.04	1014.51	9	0.8	508.262	2	48.6879	-60	24409	CL_011.raw	2890000	3	46	54	Acetylation (K)	K3:Acetylation (K):1000.00	PEAKS PTM
1	Ubiquitin		TRUE	GK(+114.04)QLEDGR	A.GK(+114.04)QLEDGR.T	TRUE	32.18	1015.5	8	-0.8	508.759	2	41.8226	-60	19234	CL_011.raw	1530000	1	47	54	Ubiquitin-K	K2:Ubiquitin-K:1000.00	PEAKS PTM
1	Ubiquitin		TRUE	GK(+42.01)QLEDGR	A.GK(+42.01)QLEDGR.T	TRUE	35.03	943.472	8	0.2	472.743	2	48.6247	-60	24639	CL_011.raw	3410000	2	47	54	Acetylation (K)	K2:Acetylation (K):1000.00	PEAKS PTM
1	Ubiquitin		TRUE	K(+114.04)QLEDGR	G.K(+114.04)QLEDGR.T	TRUE	19.78	958.483	7	0.1	480.249	2	21.1782	-60	5814	CL_011.raw	27500	1	48	54	Ubiquitin-K	K1:Ubiquitin-K:1000.00	PEAKS PTM
1	Ubiquitin		TRUE	QLEDGR	K.QLEDGR.T	TRUE	68.63	716.345	6	1	359.18	2	43.8259	-60	20883	CL_011.raw	908000	2	49	54			DB Search
1	Ubiquitin		TRUE	RTLSDYNIQ(+0.98)KESTLHLVLR	G.RTLSDYNIQ(+0.98)KESTLHLVLR.L	TRUE	46.55	2286.23	19	-8.7	572.561	4	63.0613	-60	33967	CL_011.raw		0	54	72	Deamidation (NQ)	Q9:Deamidation (NQ):0.00	PEAKS PTM
1	Ubiquitin		TRUE	RTLSDYNIQK(+114.04)ESTLHLVLR	G.RTLSDYNIQK(+114.04)ESTLHLVLR.L	TRUE	72.41	2399.29	19	1.5	600.831	4	57.1108	-60	29796	CL_011.raw	53300	1	54	72	Ubiquitin-K	K10:Ubiquitin-K:1000.00	PEAKS PTM
1	Ubiquitin		TRUE	RTLSDYNIQK(+42.01)ESTLHLVLR	G.RTLSDYNIQK(+42.01)ESTLHLVLR.L	TRUE	74.75	2327.26	19	0.8	582.823	4	65.2782	-60	35502	CL_011.raw	136000	2	54	72	Acetylation (K)	K10:Acetylation (K):1000.00	PEAKS PTM
1	Ubiquitin		TRUE	TLSDYN(+0.98)IQK(+114.04)ESTLHLVLR	R.TLSDYN(+0.98)IQK(+114.04)ESTLHLVLR.L	TRUE	82.67	2244.18	18	2.2	562.052	4	62.3199	-60	33480	CL_011.raw	556000	1	55	72	Deamidation (NQ);Ubiquitin-K	N6:Deamidation (NQ):33.18;K9:Ubiquitin-K:1000.00	PEAKS PTM
1	Ubiquitin		TRUE	TLSDYN(+0.98)IQK(+114.04)ESTLHLVLRLR	R.TLSDYN(+0.98)IQK(+114.04)ESTLHLVLRLR.G	TRUE	35.75	2513.36	20	7.8	503.683	5	57.3012	-40	29837	CL_011.raw	18900000	1	55	74	Deamidation (NQ);Ubiquitin-K	N6:Deamidation (NQ):26.31;K9:Ubiquitin-K:1000.00	PEAKS PTM
1	Ubiquitin		TRUE	TLSDYN(+0.98)IQK(+42.01)ESTLHLVLR	R.TLSDYN(+0.98)IQK(+42.01)ESTLHLVLR.L	TRUE	51.11	2172.14	18	9.9	725.062	3	85.6065	-40	48811	CL_011.raw		0	55	72	Deamidation (NQ);Acetylation (K)	N6:Deamidation (NQ):0.00;K9:Acetylation (K):1000.00	PEAKS PTM
1	Ubiquitin		TRUE	TLSDYNIQ	R.TLSDYNIQ.K	TRUE	61.44	952.45	8	2.4	477.233	2	32.0754	-60	12747	CL_011.raw	255000	1	55	62			DB Search
1	Ubiquitin		TRUE	TLSDYNIQ(+0.98)K	R.TLSDYNIQ(+0.98)K.E	TRUE	17.25	1081.53	9	1	541.772	2	29.5212	-60	11151	CL_011.raw	15800	1	55	63	Deamidation (NQ)	Q8:Deamidation (NQ):0.00	PEAKS PTM
1	Ubiquitin		TRUE	TLSDYNIQ(+0.98)K(+114.04)ESTLHLVLR	R.TLSDYNIQ(+0.98)K(+114.04)ESTLHLVLR.L	TRUE	75.95	2244.18	18	2.2	562.052	4	62.3199	-60	34137	CL_011.raw	556000	1	55	72	Deamidation (NQ);Ubiquitin-K	Q8:Deamidation (NQ):8.22;K9:Ubiquitin-K:1000.00	PEAKS PTM
1	Ubiquitin		TRUE	TLSDYNIQ(+0.98)K(+114.04)ESTLHLVLRLR	R.TLSDYNIQ(+0.98)K(+114.04)ESTLHLVLRLR.G	TRUE	38.62	2513.36	20	5.6	629.351	4	64.355	-60	34852	CL_011.raw	289000	1	55	74	Deamidation (NQ);Ubiquitin-K	Q8:Deamidation (NQ):20.41;K9:Ubiquitin-K:1000.00	PEAKS PTM
1	Ubiquitin		TRUE	TLSDYNIQ(+0.98)K(+42.01)ESTLHLVLR	R.TLSDYNIQ(+0.98)K(+42.01)ESTLHLVLR.L	TRUE	63.31	2172.14	18	9.5	544.048	4	66.5845	-80	36423	CL_011.raw		0	55	72	Deamidation (NQ);Acetylation (K)	Q8:Deamidation (NQ):9.40;K9:Acetylation (K):1000.00	PEAKS PTM
1	Ubiquitin		TRUE	TLSDYNIQK	R.TLSDYNIQK.E	TRUE	93.32	1080.55	9	0.3	541.28	2	27.1406	-60	9685	CL_011.raw	6390000	1	55	63			DB Search
1	Ubiquitin		TRUE	TLSDYNIQK(+114.04)	R.TLSDYNIQK(+114.04).E	TRUE	54.83	1194.59	9	0	598.301	2	30.6599	-40	11789	CL_011.raw	410000	1	55	63	Ubiquitin-K	K9:Ubiquitin-K:1000.00	PEAKS PTM
1	Ubiquitin		TRUE	TLSDYNIQK(+114.04)ES	R.TLSDYNIQK(+114.04)ES.T	TRUE	17.68	1410.66	11	1.7	706.34	2	30.447	-40	11696	CL_011.raw	139000	1	55	65	Ubiquitin-K	K9:Ubiquitin-K:1000.00	PEAKS PTM
1	Ubiquitin		TRUE	TLSDYNIQK(+114.04)ESTLH	R.TLSDYNIQK(+114.04)ESTLH.L	TRUE	52.56	1761.85	14	1.5	588.293	3	37.3595	-60	16497	CL_011.raw	940000	1	55	68	Ubiquitin-K	K9:Ubiquitin-K:1000.00	PEAKS PTM
1	Ubiquitin		TRUE	TLSDYNIQK(+114.04)ESTLHL	R.TLSDYNIQK(+114.04)ESTLHL.V	TRUE	55.02	1874.94	15	0.5	625.987	3	54.7231	-60	28279	CL_011.raw	92500	1	55	69	Ubiquitin-K	K9:Ubiquitin-K:1000.00	PEAKS PTM
1	Ubiquitin		TRUE	TLSDYNIQK(+114.04)ESTLHLVLR	R.TLSDYNIQK(+114.04)ESTLHLVLR.L	TRUE	80.56	2243.19	18	1.1	748.738	3	58.1992	-40	32628	CL_011.raw	232000000	13	55	72	Ubiquitin-K	K9:Ubiquitin-K:1000.00	PEAKS PTM
1	Ubiquitin		TRUE	TLSDYNIQK(+114.04)ESTLHLVLRLR	R.TLSDYNIQK(+114.04)ESTLHLVLRLR.G	TRUE	55.79	2512.38	20	0	629.101	4	63.1622	-60	34036	CL_011.raw	77200000	6	55	74	Ubiquitin-K	K9:Ubiquitin-K:1000.00	PEAKS PTM
1	Ubiquitin		TRUE	TLSDYNIQK(+42.01)	R.TLSDYNIQK(+42.01).E	TRUE	50.87	1122.56	9	0.4	562.285	2	37.9945	-40	16794	CL_011.raw	493000	2	55	63	Acetylation (K)	K9:Acetylation (K):1000.00	PEAKS PTM
1	Ubiquitin		TRUE	TLSDYNIQK(+42.01)ES	R.TLSDYNIQK(+42.01)ES.T	TRUE	22.65	1338.63	11	1.2	670.323	2	35.896	-40	15372	CL_011.raw	175000	1	55	65	Acetylation (K)	K9:Acetylation (K):1000.00	PEAKS PTM
1	Ubiquitin		TRUE	TLSDYNIQK(+42.01)ESTLH	R.TLSDYNIQK(+42.01)ESTLH.L	TRUE	63	1689.82	14	1.1	845.919	2	42.012	-40	19529	CL_011.raw	3610000	2	55	68	Acetylation (K)	K9:Acetylation (K):1000.00	PEAKS PTM
1	Ubiquitin		TRUE	TLSDYNIQK(+42.01)ESTLHLVLR	R.TLSDYNIQK(+42.01)ESTLHLVLR.L	TRUE	84.57	2171.16	18	1.8	724.728	3	71.6004	-40	39710	CL_011.raw	403000000	12	55	72	Acetylation (K)	K9:Acetylation (K):1000.00	PEAKS PTM
1	Ubiquitin		TRUE	TLSDYNIQK(+42.01)ESTLHLVLRLR	R.TLSDYNIQK(+42.01)ESTLHLVLRLR.G	TRUE	61.01	2440.34	20	1.5	611.094	4	79.3499	-60	44610	CL_011.raw	152000	1	55	74	Acetylation (K)	K9:Acetylation (K):1000.00	PEAKS PTM
1	Ubiquitin		TRUE	TLSDYNIQKESTLHLVLR	R.TLSDYNIQKESTLHLVLR.L	TRUE	91.92	2129.15	18	-0.2	710.723	3	57.2958	-40	29938	CL_011.raw	371000	2	55	72			DB Search
1	Ubiquitin		TRUE	LSDYNIQK(+42.01)ESTLHLVLR	T.LSDYNIQK(+42.01)ESTLHLVLR.L	TRUE	62.52	2070.11	17	2.7	691.046	3	65.2717	-40	35480	CL_011.raw	49800	1	56	72	Acetylation (K)	K8:Acetylation (K):1000.00	PEAKS PTM
1	Ubiquitin		TRUE	SDYNIQK(+114.04)ESTLHLVLR	L.SDYNIQK(+114.04)ESTLHLVLR.L	TRUE	84.6	2029.06	16	0.8	677.361	3	58.1275	-60	30522	CL_011.raw	4140000	4	57	72	Ubiquitin-K	K7:Ubiquitin-K:1000.00	PEAKS PTM
1	Ubiquitin		TRUE	SDYNIQK(+114.04)ESTLHLVLRLR	L.SDYNIQK(+114.04)ESTLHLVLRLR.G	TRUE	68.13	2298.24	18	-0.3	767.088	3	57.2296	-60	29919	CL_011.raw	264000	1	57	74	Ubiquitin-K	K7:Ubiquitin-K:1000.00	PEAKS PTM
1	Ubiquitin		TRUE	SDYNIQK(+42.01)ESTLHLVLR	L.SDYNIQK(+42.01)ESTLHLVLR.L	TRUE	71.5	1957.03	16	1.1	979.522	2	65.8557	-40	35878	CL_011.raw	1520000	3	57	72	Acetylation (K)	K7:Acetylation (K):1000.00	PEAKS PTM
1	Ubiquitin		TRUE	DYNIQK(+114.04)ESTLHLVLR	S.DYNIQK(+114.04)ESTLHLVLR.L	TRUE	53.38	1942.03	15	-2.6	648.348	3	56.3047	-60	29312	CL_011.raw	9100	1	58	72	Ubiquitin-K	K6:Ubiquitin-K:1000.00	PEAKS PTM
1	Ubiquitin		TRUE	YNIQK(+114.04)ESTLHLVLR	D.YNIQK(+114.04)ESTLHLVLR.L	TRUE	27.71	1827	14	0.4	457.758	4	55.7809	-60	28869	CL_011.raw	32000	1	59	72	Ubiquitin-K	K5:Ubiquitin-K:1000.00	PEAKS PTM
1	Ubiquitin		TRUE	YNIQK(+42.01)ESTLHLVLR	D.YNIQK(+42.01)ESTLHLVLR.L	TRUE	18.27	1754.97	14	0.4	585.997	3	60.1867	-40	32217	CL_011.raw	110000	1	59	72	Acetylation (K)	K5:Acetylation (K):1000.00	PEAKS PTM
1	Ubiquitin		TRUE	NIQK(+114.04)ESTLHLVLR	Y.NIQK(+114.04)ESTLHLVLR.L	TRUE	47.14	1663.94	13	-0.2	555.653	3	47.6564	-60	23463	CL_011.raw	82100	2	60	72	Ubiquitin-K	K4:Ubiquitin-K:1000.00	PEAKS PTM
1	Ubiquitin		TRUE	NIQK(+42.01)ESTLHLVLR	Y.NIQK(+42.01)ESTLHLVLR.L	TRUE	54.22	1591.9	13	1.2	531.643	3	56.1874	-60	29175	CL_011.raw	252000	1	60	72	Acetylation (K)	K4:Acetylation (K):1000.00	PEAKS PTM
1	Ubiquitin		TRUE	IQK(+42.01)ESTLHLVLR	N.IQK(+42.01)ESTLHLVLR.L	TRUE	41.61	1477.86	12	-1.4	493.627	3	53.947	-80	27873	CL_011.raw	707000	2	61	72	Acetylation (K)	K3:Acetylation (K):1000.00	PEAKS PTM
1	Ubiquitin		TRUE	K(+42.01)ESTLHLVLR	Q.K(+42.01)ESTLHLVLR.L	TRUE	42.79	1236.72	10	0	413.247	3	46.5407	-40	22760	CL_011.raw	199000	1	63	72	Acetylation (K)	K1:Acetylation (K):1000.00	PEAKS PTM
1	Ubiquitin		TRUE	ESTLHLVLR	K.ESTLHLVLR.L	TRUE	94.64	1066.61	9	-0.1	534.314	2	42.8138	-40	20276	CL_011.raw	1960000	2	64	72			DB Search
1	Ubiquitin		TRUE	STLHLVLR	E.STLHLVLR.L	TRUE	89.65	937.571	8	1.4	469.793	2	41.1216	-40	19018	CL_011.raw	163000	1	65	72			DB Search
1	Ubiquitin		TRUE	TLHLVLR	S.TLHLVLR.L	TRUE	55.24	850.539	7	0.4	426.277	2	40.706	-60	18485	CL_011.raw	331000	1	66	72			DB Search

## Sheet: All histones
Protein Group	Accession	Gene	Top	Peptide	Extended Peptide	Unique	-10LgP	Mass	Length	ppm	m/z	z	RT	CV	Scan	Source File	Area Sample 3	#Feature	Start	End	PTM	AScore	Found By
17	H2A		TRUE	AGLQFPVGR	R.AGLQFPVGR.V	TRUE	51.65	943.524	9	0.1	472.769	2	44.4085	-40	21289	CL_011.raw	2650000	2	22	30			DB Search
17	H2A		TRUE	HLQLAVR	R.HLQLAVR.N	TRUE	33.57	835.503	7	0.3	418.759	2	27.2351	-60	9635	CL_011.raw	1130000	1	83	89			DB Search
17	H2A		TRUE	NDEELNK(+114.04)LLGR	R.NDEELNK(+114.04)LLGR.V	TRUE	56	1413.72	11	-2.1	707.866	2	47.8866	-40	23602	CL_011.raw	91000	2	90	100	Ubiquitin-K	K7:Ubiquitin-K:1000.00	PEAKS PTM
17	H2A		TRUE	NDEELNK(+42.01)LLGR	R.NDEELNK(+42.01)LLGR.V	TRUE	72.07	1341.69	11	1	671.852	2	54.8487	-40	28347	CL_011.raw	910000	2	90	100	Acetylation (K)	K7:Acetylation (K):1000.00	PEAKS PTM
13	H2B		TRUE	K(+42.01)ESYAIYVYK	R.K(+42.01)ESYAIYVYK.V	TRUE	54.31	1304.67	10	0.6	653.34	2	45.6706	-60	22055	CL_011.raw	52800	1	32	41	Acetylation (K)	K1:Acetylation (K):95.39	PEAKS PTM
13	H2B		TRUE	SIMNSFVNDVFER	M.SIMNSFVNDVFER.I	TRUE	76.23	1556.73	13	3.4	779.375	2	77.1628	-40	43318	CL_011.raw	222000	1	58	70			DB Search
13	H2B		TRUE	SFVNDVFER	N.SFVNDVFER.I	TRUE	33.04	1111.53	9	0.4	556.772	2	52.4739	-40	26843	CL_011.raw	57400	1	62	70			DB Search
13	H2B		TRUE	VNDVFER	F.VNDVFER.I	TRUE	54.94	877.429	7	-0.5	439.722	2	26.9393	-60	9392	CL_011.raw	94900	1	64	70			DB Search
13	H2B		TRUE	LAHYNK(+42.01)R	R.LAHYNK(+42.01)R.S	TRUE	53.94	942.504	7	1	472.26	2	14.3402	-40	2089	CL_011.raw	312000	1	78	84	Acetylation (K)	K6:Acetylation (K):1000.00	PEAKS PTM
13	H2B		TRUE	EIQTAVR	R.EIQTAVR.L	TRUE	35.56	815.45	7	2.2	408.733	2	15.4418	-80	2689	CL_011.raw	1700000	1	91	97			DB Search
13	H2B		TRUE	LLLPGELAK(+42.01)H	R.LLLPGELAK(+42.01)H.A	TRUE	27.43	1131.67	10	0.8	566.84	2	53.3934	-40	27453	CL_011.raw	56400	1	98	107	Acetylation (K)	K9:Acetylation (K):1000.00	PEAKS PTM
6	H3		TRUE	K(+42.01)STGGK(+42.01)APR	R.K(+42.01)STGGK(+42.01)APR.K	TRUE	34.96	984.535	9	0.2	493.275	2	11.7173	-60	1355	CL_011.raw	369000	1	10	18	Acetylation (K);Acetylation (K)	K1:Acetylation (K):1000.00;K6:Acetylation (K):1000.00	PEAKS PTM
6	H3		TRUE	K(+114.04)QLATK(+114.04)AAR	R.K(+114.04)QLATK(+114.04)AAR.K	TRUE	35.8	1213.69	9	0.5	405.57	3	10.8766	-60	1104	CL_011.raw	225000	1	19	27	Ubiquitin-K;Ubiquitin-K	K1:Ubiquitin-K:1000.00;K6:Ubiquitin-K:1000.00	PEAKS PTM
6	H3		TRUE	K(+114.04)QLATK(+42.01)AAR	R.K(+114.04)QLATK(+42.01)AAR.K	TRUE	26.32	1141.66	9	0.1	571.836	2	14.5558	-60	2130	CL_011.raw	156000	1	19	27	Ubiquitin-K;Acetylation (K)	K1:Ubiquitin-K:76.17;K6:Acetylation (K):76.17	PEAKS PTM
6	H3		TRUE	K(+42.01)QLATK(+114.04)AAR	R.K(+42.01)QLATK(+114.04)AAR.K	TRUE	43.64	1141.66	9	0.2	571.836	2	14.7334	-40	2307	CL_011.raw	280000	2	19	27	Acetylation (K);Ubiquitin-K	K1:Acetylation (K):79.02;K6:Ubiquitin-K:79.02	PEAKS PTM
6	H3		TRUE	K(+42.01)QLATK(+42.01)AAR	R.K(+42.01)QLATK(+42.01)AAR.K	TRUE	39.87	1069.62	9	0.3	535.82	2	20.8424	-40	5541	CL_011.raw	4720000	2	19	27	Acetylation (K);Acetylation (K)	K1:Acetylation (K):1000.00;K6:Acetylation (K):1000.00	PEAKS PTM
6	H3		TRUE	QLATK(+42.01)AAR	K.QLATK(+42.01)AAR.K	TRUE	24.94	899.519	8	0.2	450.767	2	15.2157	-60	2462	CL_011.raw	4890	1	20	27	Acetylation (K)	K5:Acetylation (K):1000.00	PEAKS PTM
6	H3		TRUE	YRPGTVALR	R.YRPGTVALR.E	TRUE	59.3	1031.59	9	1.9	516.802	2	25.1585	-80	8871	CL_011.raw	4270000	3	42	50			DB Search
6	H3		TRUE	RYQK(+114.04)STELLIR	R.RYQK(+114.04)STELLIR.K	TRUE	59	1519.85	11	0.5	507.623	3	33.9218	-60	13820	CL_011.raw	415000	1	54	64	Ubiquitin-K	K4:Ubiquitin-K:1000.00	PEAKS PTM
6	H3		TRUE	RYQK(+42.01)STELLIR	R.RYQK(+42.01)STELLIR.K	TRUE	66.49	1447.81	11	0.4	483.612	3	41.7038	-40	19425	CL_011.raw	2620000	2	54	64	Acetylation (K)	K4:Acetylation (K):1000.00	PEAKS PTM
6	H3		TRUE	YQK(+114.04)STELLIR	R.YQK(+114.04)STELLIR.K	TRUE	57.17	1363.75	10	0.9	682.881	2	37.1714	-40	16198	CL_011.raw	681000	2	55	64	Ubiquitin-K	K3:Ubiquitin-K:1000.00	PEAKS PTM
6	H3		TRUE	YQK(+42.01)STELLIR	R.YQK(+42.01)STELLIR.K	TRUE	61.15	1291.71	10	0.5	646.864	2	46.0561	-60	22263	CL_011.raw	10200000	3	55	64	Acetylation (K)	K3:Acetylation (K):1000.00	PEAKS PTM
6	H3		TRUE	STELLIR	K.STELLIR.K	TRUE	44.62	830.486	7	-0.1	416.25	2	35.3991	-60	14931	CL_011.raw	297000	1	58	64			DB Search
6	H3		TRUE	EIAQDFK	R.EIAQDFK.T	TRUE	36.82	849.423	7	0.3	425.719	2	23.526	-60	7086	CL_011.raw	19200	1	74	80			DB Search
6	H3		TRUE	EIAQDFK(+114.04)TDLR	R.EIAQDFK(+114.04)TDLR.F	TRUE	61.76	1448.73	11	-0.3	725.37	2	40.185	-40	18296	CL_011.raw	4380000	5	74	84	Ubiquitin-K	K7:Ubiquitin-K:1000.00	PEAKS PTM
6	H3		TRUE	EIAQDFK(+42.01)TDLR	R.EIAQDFK(+42.01)TDLR.F	TRUE	64.59	1376.69	11	3	689.356	2	48.0701	-40	23798	CL_011.raw	18700000	6	74	84	Acetylation (K)	K7:Acetylation (K):1000.00	PEAKS PTM
6	H3		TRUE	AQDFK(+114.04)TDLR	I.AQDFK(+114.04)TDLR.F	TRUE	46.62	1206.6	9	-1.3	604.306	2	40.2259	-60	18286	CL_011.raw		0	76	84	Ubiquitin-K	K5:Ubiquitin-K:1000.00	PEAKS PTM
6	H3		TRUE	RVTIM(+15.99)PK(+42.01)DIQLAR	K.RVTIM(+15.99)PK(+42.01)DIQLAR.R	TRUE	36.67	1597.9	13	0.3	533.64	3	46.3574	-60	22640	CL_011.raw	34000	1	117	129	Oxidation (M);Acetylation (K)	M5:Oxidation (M):1000.00;K7:Acetylation (K):1000.00	PEAKS PTM
6	H3		TRUE	VTIM(+15.99)PK(+114.04)DIQLAR	R.VTIM(+15.99)PK(+114.04)DIQLAR.R	TRUE	51.27	1513.83	12	0.3	505.617	3	41.5887	-40	19333	CL_011.raw	1200000	2	118	129	Oxidation (M);Ubiquitin-K	M4:Oxidation (M):1000.00;K6:Ubiquitin-K:1000.00	PEAKS PTM
6	H3		TRUE	VTIM(+15.99)PK(+42.01)DIQLAR	R.VTIM(+15.99)PK(+42.01)DIQLAR.R	TRUE	64.56	1441.8	12	-0.4	721.905	2	49.6751	-40	25419	CL_011.raw	13300000	8	118	129	Oxidation (M);Acetylation (K)	M4:Oxidation (M):1000.00;K6:Acetylation (K):1000.00	PEAKS PTM
6	H3		TRUE	VTIMPK(+114.04)DIQLAR	R.VTIMPK(+114.04)DIQLAR.R	TRUE	56.98	1497.83	12	-0.2	749.924	2	48.1908	-40	23836	CL_011.raw	1200000	2	118	129	Ubiquitin-K	K6:Ubiquitin-K:1000.00	PEAKS PTM
6	H3		TRUE	VTIMPK(+42.01)DIQLAR	R.VTIMPK(+42.01)DIQLAR.R	TRUE	62.49	1425.8	12	1	713.909	2	56.0325	-40	29109	CL_011.raw	7640000	3	118	129	Acetylation (K)	K6:Acetylation (K):1000.00	PEAKS PTM
6	H3		TRUE	IMPK(+42.01)DIQLAR	T.IMPK(+42.01)DIQLAR.R	TRUE	42.56	1225.69	10	-0.4	613.85	2	56.0755	-60	29151	CL_011.raw	12500	1	120	129	Acetylation (K)	K4:Acetylation (K):1000.00	PEAKS PTM
6	H3		TRUE	MPK(+42.01)DIQLAR	I.MPK(+42.01)DIQLAR.R	TRUE	48.52	1112.6	9	-0.1	557.308	2	55.9998	-60	29102	CL_011.raw	10500	1	121	129	Acetylation (K)	K3:Acetylation (K):1000.00	PEAKS PTM
6	H3		TRUE	PK(+42.01)DIQLAR	M.PK(+42.01)DIQLAR.R	TRUE	35.32	981.561	8	-0.1	491.788	2	56.0377	-60	29076	CL_011.raw	54900	2	122	129	Acetylation (K)	K2:Acetylation (K):1000.00	PEAKS PTM
8	H4		TRUE	K(+42.01)VLRDNIQGITK(+42.01)PAIR	R.K(+42.01)VLRDNIQGITK(+42.01)PAIR.R	TRUE	57.49	1905.12	16	2.8	636.048	3	48.0792	-60	23788	CL_011.raw	35500	1	21	36	Acetylation (K);Acetylation (K)	K1:Acetylation (K):1000.00;K12:Acetylation (K):1000.00	PEAKS PTM
8	H4		TRUE	LRDNIQGITK(+114.04)PAIR	V.LRDNIQGITK(+114.04)PAIR.R	TRUE	22.43	1707.97	14	0.2	428.001	4	36.8889	-60	16024	CL_011.raw	141000	1	23	36	Ubiquitin-K	K10:Ubiquitin-K:1000.00	PEAKS PTM
8	H4		TRUE	DNIQGITK(+114.04)PAIR	R.DNIQGITK(+114.04)PAIR.R	TRUE	63.38	1438.79	12	1.4	720.403	2	34.9781	-40	14758	CL_011.raw	2440000	4	25	36	Ubiquitin-K	K8:Ubiquitin-K:1000.00	PEAKS PTM
8	H4		TRUE	DNIQGITK(+114.04)PAIRRL	R.DNIQGITK(+114.04)PAIRRL.A	TRUE	20.18	1707.97	14	0.6	570.332	3	37.3978	-60	16470	CL_011.raw	41400	1	25	38	Ubiquitin-K	K8:Ubiquitin-K:1000.00	PEAKS PTM
8	H4		TRUE	DNIQGITK(+42.01)PAIR	R.DNIQGITK(+42.01)PAIR.R	TRUE	69.4	1366.76	12	0.2	684.386	2	42.2091	-40	19714	CL_011.raw	3350000	4	25	36	Acetylation (K)	K8:Acetylation (K):1000.00	PEAKS PTM
8	H4		TRUE	ISGLIYEETR	R.ISGLIYEETR.G	TRUE	89.63	1179.61	10	1.6	590.815	2	40.8612	-40	18745	CL_011.raw	4480000	1	47	56			DB Search
8	H4		TRUE	GVLK(+114.04)VFLENVIR	R.GVLK(+114.04)VFLENVIR.D	TRUE	35.86	1499.88	12	-0.8	500.968	3	88.3767	-60	50618	CL_011.raw	16200	1	57	68	Ubiquitin-K	K4:Ubiquitin-K:1000.00	PEAKS PTM
8	H4		TRUE	GVLK(+42.01)VFLENVIR	R.GVLK(+42.01)VFLENVIR.D	TRUE	49.22	1427.85	12	0.6	476.958	3	89.275	-60	51339	CL_011.raw	2650000	3	57	68	Acetylation (K)	K4:Acetylation (K):1000.00	PEAKS PTM
8	H4		TRUE	LK(+42.01)VFLENVIR	V.LK(+42.01)VFLENVIR.D	TRUE	27.56	1271.76	10	-0.1	636.887	2	89.2731	-60	51256	CL_011.raw	5000	1	59	68	Acetylation (K)	K2:Acetylation (K):1000.00	PEAKS PTM
8	H4		TRUE	VFLENVIR	K.VFLENVIR.D	TRUE	83.29	988.571	8	2.5	495.294	2	53.4527	-40	27497	CL_011.raw	74400	1	61	68			DB Search
8	H4		TRUE	DAVTYTEH	R.DAVTYTEH.A	TRUE	30.03	934.403	8	0.1	468.209	2	15.4305	-60	2618	CL_011.raw	11900	1	69	76			DB Search
8	H4		TRUE	DAVTYTEHAK(+114.04)R	R.DAVTYTEHAK(+114.04)R.K	TRUE	47.73	1403.68	11	0.7	702.847	2	17.2029	-40	3489	CL_011.raw	377000	2	69	79	Ubiquitin-K	K10:Ubiquitin-K:1000.00	PEAKS PTM
8	H4		TRUE	DAVTYTEHAK(+42.01)R	R.DAVTYTEHAK(+42.01)R.K	TRUE	60.86	1331.65	11	-0.3	666.831	2	23.0709	-40	7013	CL_011.raw	2880000	3	69	79	Acetylation (K)	K10:Acetylation (K):1000.00	PEAKS PTM
8	H4		TRUE	VTYTEHAK(+42.01)R	A.VTYTEHAK(+42.01)R.K	TRUE	50.27	1145.58	9	0.6	573.799	2	23.1165	-60	6939	CL_011.raw	128000	1	71	79	Acetylation (K)	K8:Acetylation (K):1000.00	PEAKS PTM
8	H4		TRUE	TYTEHAK(+42.01)R	V.TYTEHAK(+42.01)R.K	TRUE	52.34	1046.51	8	0.8	524.265	2	23.1165	-60	6807	CL_011.raw	159000	1	72	79	Acetylation (K)	K7:Acetylation (K):1000.00	PEAKS PTM
8	H4		TRUE	YTEHAK(+42.01)R	T.YTEHAK(+42.01)R.K	TRUE	16.67	945.467	7	0.1	473.741	2	23.1165	-60	6837	CL_011.raw	22300	1	73	79	Acetylation (K)	K6:Acetylation (K):1000.00	PEAKS PTM
8	H4		TRUE	K(+114.04)TVTAMDVVYALK(+42.01)R	R.K(+114.04)TVTAMDVVYALK(+42.01)R.Q	TRUE	50.81	1749.94	14	2.4	584.324	3	72.7507	-40	40459	CL_011.raw	84700	1	80	93	Ubiquitin-K;Acetylation (K)	K1:Ubiquitin-K:54.40;K13:Acetylation (K):54.40	PEAKS PTM
8	H4		TRUE	K(+42.01)TVTAMDVVYALK(+114.04)R	R.K(+42.01)TVTAMDVVYALK(+114.04)R.Q	TRUE	59.09	1749.94	14	0.2	584.322	3	69.6774	-40	38449	CL_011.raw	145000	1	80	93	Acetylation (K);Ubiquitin-K	K1:Acetylation (K):54.40;K13:Ubiquitin-K:54.40	PEAKS PTM
8	H4		TRUE	K(+42.01)TVTAMDVVYALK(+42.01)R	R.K(+42.01)TVTAMDVVYALK(+42.01)R.Q	TRUE	71.71	1677.91	14	3.3	560.313	3	77.8974	-40	43831	CL_011.raw	1330000	2	80	93	Acetylation (K);Acetylation (K)	K1:Acetylation (K):1000.00;K13:Acetylation (K):1000.00	PEAKS PTM

## Sheet: Ub on Histones
Protein Group	Accession	Gene	Top	Peptide	Extended Peptide	Unique	-10LgP	Mass	Length	ppm	m/z	z	RT	CV	Scan	Source File	Area Sample 3	#Feature	Start	End	PTM	AScore	Found By
17	H2A		TRUE	NDEELNK(+114.04)LLGR	R.NDEELNK(+114.04)LLGR.V	TRUE	56	1413.72	11	-2.1	707.866	2	47.8866	-40	23602	CL_011.raw	91000	2	90	100	Ubiquitin-K	K7:Ubiquitin-K:1000.00	PEAKS PTM
6	H3		TRUE	K(+114.04)QLATK(+114.04)AAR	R.K(+114.04)QLATK(+114.04)AAR.K	TRUE	35.8	1213.69	9	0.5	405.57	3	10.8766	-60	1104	CL_011.raw	225000	1	19	27	Ubiquitin-K;Ubiquitin-K	K1:Ubiquitin-K:1000.00;K6:Ubiquitin-K:1000.00	PEAKS PTM
6	H3		TRUE	K(+114.04)QLATK(+42.01)AAR	R.K(+114.04)QLATK(+42.01)AAR.K	TRUE	26.32	1141.66	9	0.1	571.836	2	14.5558	-60	2130	CL_011.raw	156000	1	19	27	Ubiquitin-K;Acetylation (K)	K1:Ubiquitin-K:76.17;K6:Acetylation (K):76.17	PEAKS PTM
6	H3		TRUE	K(+42.01)QLATK(+114.04)AAR	R.K(+42.01)QLATK(+114.04)AAR.K	TRUE	43.64	1141.66	9	0.2	571.836	2	14.7334	-40	2307	CL_011.raw	280000	2	19	27	Acetylation (K);Ubiquitin-K	K1:Acetylation (K):79.02;K6:Ubiquitin-K:79.02	PEAKS PTM
6	H3		TRUE	RYQK(+114.04)STELLIR	R.RYQK(+114.04)STELLIR.K	TRUE	59	1519.85	11	0.5	507.623	3	33.9218	-60	13820	CL_011.raw	415000	1	54	64	Ubiquitin-K	K4:Ubiquitin-K:1000.00	PEAKS PTM
6	H3		TRUE	YQK(+114.04)STELLIR	R.YQK(+114.04)STELLIR.K	TRUE	57.17	1363.75	10	0.9	682.881	2	37.1714	-40	16198	CL_011.raw	681000	2	55	64	Ubiquitin-K	K3:Ubiquitin-K:1000.00	PEAKS PTM
6	H3		TRUE	EIAQDFK(+114.04)TDLR	R.EIAQDFK(+114.04)TDLR.F	TRUE	61.76	1448.73	11	-0.3	725.37	2	40.185	-40	18296	CL_011.raw	4380000	5	74	84	Ubiquitin-K	K7:Ubiquitin-K:1000.00	PEAKS PTM
6	H3		TRUE	VTIM(+15.99)PK(+114.04)DIQLAR	R.VTIM(+15.99)PK(+114.04)DIQLAR.R	TRUE	51.27	1513.83	12	0.3	505.617	3	41.5887	-40	19333	CL_011.raw	1200000	2	118	129	Oxidation (M);Ubiquitin-K	M4:Oxidation (M):1000.00;K6:Ubiquitin-K:1000.00	PEAKS PTM
6	H3		TRUE	VTIMPK(+114.04)DIQLAR	R.VTIMPK(+114.04)DIQLAR.R	TRUE	56.98	1497.83	12	-0.2	749.924	2	48.1908	-40	23836	CL_011.raw	1200000	2	118	129	Ubiquitin-K	K6:Ubiquitin-K:1000.00	PEAKS PTM
8	H4		TRUE	LRDNIQGITK(+114.04)PAIR	V.LRDNIQGITK(+114.04)PAIR.R	TRUE	22.43	1707.97	14	0.2	428.001	4	36.8889	-60	16024	CL_011.raw	141000	1	23	36	Ubiquitin-K	K10:Ubiquitin-K:1000.00	PEAKS PTM
8	H4		TRUE	DNIQGITK(+114.04)PAIR	R.DNIQGITK(+114.04)PAIR.R	TRUE	63.38	1438.79	12	1.4	720.403	2	34.9781	-40	14758	CL_011.raw	2440000	4	25	36	Ubiquitin-K	K8:Ubiquitin-K:1000.00	PEAKS PTM
8	H4		TRUE	DNIQGITK(+114.04)PAIRRL	R.DNIQGITK(+114.04)PAIRRL.A	TRUE	20.18	1707.97	14	0.6	570.332	3	37.3978	-60	16470	CL_011.raw	41400	1	25	38	Ubiquitin-K	K8:Ubiquitin-K:1000.00	PEAKS PTM
8	H4		TRUE	GVLK(+114.04)VFLENVIR	R.GVLK(+114.04)VFLENVIR.D	TRUE	35.86	1499.88	12	-0.8	500.968	3	88.3767	-60	50618	CL_011.raw	16200	1	57	68	Ubiquitin-K	K4:Ubiquitin-K:1000.00	PEAKS PTM
8	H4		TRUE	DAVTYTEHAK(+114.04)R	R.DAVTYTEHAK(+114.04)R.K	TRUE	47.73	1403.68	11	0.7	702.847	2	17.2029	-40	3489	CL_011.raw	377000	2	69	79	Ubiquitin-K	K10:Ubiquitin-K:1000.00	PEAKS PTM
8	H4		TRUE	K(+114.04)TVTAMDVVYALK(+42.01)R	R.K(+114.04)TVTAMDVVYALK(+42.01)R.Q	TRUE	50.81	1749.94	14	2.4	584.324	3	72.7507	-40	40459	CL_011.raw	84700	1	80	93	Ubiquitin-K;Acetylation (K)	K1:Ubiquitin-K:54.40;K13:Acetylation (K):54.40	PEAKS PTM
8	H4		TRUE	K(+42.01)TVTAMDVVYALK(+114.04)R	R.K(+42.01)TVTAMDVVYALK(+114.04)R.Q	TRUE	59.09	1749.94	14	0.2	584.322	3	69.6774	-40	38449	CL_011.raw	145000	1	80	93	Acetylation (K);Ubiquitin-K	K1:Acetylation (K):54.40;K13:Ubiquitin-K:54.40	PEAKS PTM
